# Supplementary material for: Learning representations for image-based profiling of perturbations
Source: Nat Commun. 2024 Feb 21;15:1594. doi: 10.1038/s41467-024-45999-1 (PMC10881515; doi:10.1038/s41467-024-45999-1)
Supplement: Supplementary file 4 — Source Data file [file 41467_2024_45999_MOESM4_ESM.xlsx]

## Sheet: Figure 2b
Figure 2b
		Epoch	Plates-out Training F1-score	Plates-out Validation F1-score	Cells-out Training F1-score	Cells-out Validation F1-score
	Data 1	5	0.2006768891	0.0472336851	0.1201075078	0.1047774235
	TAORF - BBBC037	10	0.1974618634	0.04715862614	0.2510759491	0.1945432432
		15	0.3939537275	0.05615946832	0.3262577123	0.2388694307
		20	0.5180225856	0.05625876971	0.3853948613	0.2674585763
		25	0.2603177994	0.04159935633	0.5066053108	0.3366363067
		30	0.6019193926	0.06290314081	0.5354970384	0.3448433758
		Epoch	Plates-out Training F1-score	Plates-out Validation F1-score	Cells-out Training F1-score	Cells-out Validation F1-score
	Data 2	5	0.3961091154	0.04642922621	0.2533220188	0.2316339963
	BBBC022	10	0.5324306024	0.04350098214	0.389303631	0.3529772523
		15	0.4927981256	0.04645005161	0.528457153	0.4769362079
		20	0.6170876814	0.04678161	0.5147450825	0.458931286
		25	0.6020229016	0.04448868293	0.5705000568	0.5082784488
		30	0.5587868926	0.04808159049	0.6064371404	0.5390017456
		Epoch	Plates-out Training F1-score	Plates-out Validation F1-score	Cells-out Training F1-score	Cells-out Validation F1-score
	Data 3	5	0.417742047	0.04096558158	0.2898364968	0.2548594796
	CDRP-BIO - BBBC036	10	0.5235261521	0.04350221746	0.3418488911	0.2926203387
		15	0.6192244184	0.04987623084	0.4725811109	0.4107779903
		20	0.4988865306	0.03740119138	0.3651241415	0.327604521
		25	0.6726521904	0.05240290077	0.4992129616	0.4262594738
		30	0.6430457599	0.04884102147	0.5323909888	0.4535341466

## Sheet: Figure 2c TAORF-BBBC037
Figure 2c		Class	precision	recall					Class	precision	recall
TAORF-BBBC037	Data 4	ACVR1B_WT.1	0.038623595505617975	0.03982621288921072				Data 5	ACVR1B_WT.1	0.24168399168399168	0.30531845042678923
	Validation Plates out	ACVR1B_WT.3	0.028761061946902654	0.032635983263598324				Validation Cells out	ACVR1B_WT.3	0.2349056603773585	0.3764172335600907
		AKT1S1_WT.1	0.034594594594594595	0.0257856567284448					AKT1S1_WT.1	0.5021052631578947	0.3233898305084746
		AKT1S1_WT.2	0.17297297297297298	0.19649122807017544					AKT1S1_WT.2	0.5590551181102362	0.33203429462197975
		AKT1_WT.1	0.0408745247148289	0.20398481973434535					AKT1_WT.1	0.29128672745694023	0.47364085667215816
		AKT3_WT.1	0.00975177304964539	0.008950366151342554					AKT3_WT.1	0.20941176470588235	0.3637602179836512
		AKT3_WT.2	0.06992837198008983	0.4528301886792453					AKT3_WT.2	0.4567307692307692	0.6008855154965211
		ARAF_WT.1	0.028431372549019607	0.02365415986949429					ARAF_WT.1	0.1662914120295915	0.3711414213926777
		ARAF_WT.2	0.06763285024154589	0.00830367734282325					ARAF_WT.2	0.33807339449541285	0.41035634743875277
		ARNTL_WT	0.024551463644948063	0.04985618408437201					ARNTL_WT	0.3197573656845754	0.28103579588728106
		ATF2_WT	0.0065040650406504065	0.0027913468248429866					ATF2_WT	0.2172909184197024	0.5145808019441069
		ATF4_WT.1	0.3036723163841808	0.1828231292517007					ATF4_WT.1	0.5400874635568513	0.5909090909090909
		ATF4_WT.2	0.24285714285714285	0.2001682085786375					ATF4_WT.2	0.46763754045307443	0.43360840210052515
		ATF6_WT.2	0.1422872340425532	0.0921619293712317					ATF6_WT.2	0.3098982423681776	0.47619047619047616
		ATG16L1_WT	0.046966731898238745	0.03508771929824561					ATG16L1_WT	0.17620310723759	0.28899937849596025
		ATG5_WT	0.0	0.0					ATG5_WT	0.3409090909090909	0.25390625
		AXIN2_WT.1	0.037991858887381276	0.02072538860103627					AXIN2_WT.1	0.25333969465648853	0.3646978021978022
		AXIN2_WT.2	0.009667440061871617	0.020850708924103418					AXIN2_WT.2	0.18536585365853658	0.27718832891246686
		BAMBI_WT	0.023819835426591596	0.08994276369582993					BAMBI_WT	0.33596491228070174	0.26196990424076605
		BAX_WT	0.021518987341772152	0.015342960288808664					BAX_WT	0.29572403880704273	0.5039804041641152
		BCL2L11_WT	0.04122497055359246	0.2755905511811024					BCL2L11_WT	0.34512325830653806	0.544839255499154
		BCL2L1_WT	0.015282392026578074	0.03093476798924008					BCL2L1_WT	0.20642015440877692	0.29381145170618855
		BECN1_WT	0.01597222222222222	0.04283054003724395					BECN1_WT	0.1981852913085005	0.2809749492213947
		BMP2_WT	0.12862108922363846	0.10155535224153706					BMP2_WT	0.3477544293366296	0.5314861460957179
		BMPR1B_WT.1	0.021367521367521368	0.020885547201336674					BMPR1B_WT.1	0.27878490935815775	0.39377162629757784
		BRAF_WT.1	0.05425772418990203	0.04996530187369882					BRAF_WT.1	0.4478021978021978	0.38925373134328356
		BRAF_WT.2	0.213406292749658	0.32231404958677684					BRAF_WT.2	0.7828054298642534	0.4276885043263288
		BRCA1_WT	0.018848167539267015	0.015					BRCA1_WT	0.2448107448107448	0.3017306245297216
		BTRC_WT	0.0	0.0					BTRC_WT	0.4	0.4396014943960149
		CCND1_WT.1	0.009685230024213076	0.003639672429481347					CCND1_WT.1	0.33248730964467005	0.3805374001452433
		CCND1_WT.2	0.04535637149028078	0.024291497975708502					CCND1_WT.2	0.44189489267209475	0.32569558101472995
		CDC42_WT	0.6238805970149254	0.1823734729493892					CDC42_WT	0.44297082228116713	0.5758620689655173
		CDK2_WT.2	0.0546875	0.00975609756097561					CDK2_WT.2	0.4492753623188406	0.24589235127478754
		CDK4_WT.1	0.05804311774461028	0.029812606473594547					CDK4_WT.1	0.33689839572192515	0.3747211895910781
		CDK4_WT.2	0.011320754716981131	0.0022271714922048997					CDK4_WT.2	0.24506873879258817	0.2374059061957151
		CDKN1A_WT	0.05811138014527845	0.1256544502617801					CDKN1A_WT	0.44601412714429867	0.5688545688545689
		CEBPA_WT.1	0.31800391389432486	0.23264137437365784					CEBPA_WT.1	0.4904735982580294	0.5892740353172008
		CEBPA_WT.2	0.30962962962962964	0.19034608378870674					CEBPA_WT.2	0.602588996763754	0.6223262032085561
		CHUK_WT.2	0.001326259946949602	0.0006983240223463687					CHUK_WT.2	0.2019914651493599	0.19022103148024114
		CLOCK_WT	0.0	0.0					CLOCK_WT	0.3058968058968059	0.30458715596330277
		CREB1_WT	0.08737864077669903	0.03816793893129771					CREB1_WT	0.4317484662576687	0.5590863952333665
		CREBBP_WT	0.0012547051442910915	0.0007686395080707148					CREBBP_WT	0.23375931842385517	0.24067982456140352
		CRY1_WT.1	0.08962264150943396	0.025675675675675677					CRY1_WT.1	0.23841961852861035	0.43478260869565216
		CRY1_WT.2	0.10025801695539993	0.19442458899213724					CRY1_WT.2	0.559938128383604	0.4499689247980112
		CSNK1A1_WT.1	0.006882591093117409	0.015138023152270703					CSNK1A1_WT.1	0.17528879959819185	0.21839799749687108
		CSNK1A1_WT.3	0.007	0.009900990099009901					CSNK1A1_WT.3	0.1971307120085016	0.20830993823694555
		CSNK1E_WT.2	0.5533807829181495	0.24052590873936583					CSNK1E_WT.2	0.5145403377110694	0.6664641555285541
		CTNNB1_WT	0.006224066390041493	0.0026246719160104987					CTNNB1_WT	0.17172131147540984	0.2454598711189221
		CYLD_WT	0.04149715215622457	0.038288288288288286					CYLD_WT	0.29580745341614906	0.12746738039478087
		DDIT3_WT.1	0.08891213389121339	0.05778382053025153					DDIT3_WT.1	0.4089775561097257	0.3020257826887661
		DDIT3_WT.2	0.24486301369863014	0.20664739884393063					DDIT3_WT.2	0.684887459807074	0.39106487148102814
		DDIT4_WT	0.00647878198898607	0.015885623510722795					DDIT4_WT	0.21933621933621933	0.19011882426516574
		DEPTOR_WT.1	0.025408348457350273	0.03179409538228615					DEPTOR_WT.1	0.24432263116679717	0.2275711159737418
		DEPTOR_WT.2	0.003424657534246575	0.0031806615776081423					DEPTOR_WT.2	0.32566697332106714	0.21493624772313297
		DIABLO_WT	0.1115702479338843	0.11513859275053305					DIABLO_WT	0.44349680170575695	0.6064139941690962
		DKK1_WT	0.11382734912146678	0.09631544925662573					DKK1_WT	0.38876603272888105	0.532404603270745
		DLL1_WT	0.1518178186176588	0.3581526861451461					DLL1_WT	0.6442652329749103	0.5438729198184569
		DVL1_WT.2	0.029210134128166917	0.07318894697535475					DVL1_WT.2	0.4135135135135135	0.3422818791946309
		DVL3_WT	0.017912291537986413	0.02049469964664311					DVL3_WT	0.34976525821596244	0.26798561151079137
		EGLN1_WT.2	0.013406940063091483	0.0236275191104934					EGLN1_WT.2	0.2617611580217129	0.2639902676399027
		EGLN1_WT.3	0.012926467471922018	0.0456245325355273					EGLN1_WT.3	0.21558954119388257	0.29890560875512995
		EIF2A_WT.1	0.013761467889908258	0.004754358161648178					EIF2A_WT.1	0.2285481903212688	0.35956493921944976
		EIF4EBP1_WT	0.1894045944678856	0.35500878734622143					EIF4EBP1_WT	0.4416761041902605	0.5786350148367952
		EIF4E_WT.1	0.022003474232773594	0.02702702702702703					EIF4E_WT.1	0.1780264496439471	0.34068786502271253
		EIF4E_WT.2	0.013206672845227063	0.04449648711943794					EIF4E_WT.2	0.2777390090718772	0.2397590361445783
		ELK1_WT	0.36944444444444446	0.1564705882352941					ELK1_WT	0.47993705743509046	0.5749293119698398
		EMPTY_	0.43457943925233644	0.009571643235009572					EMPTY_	0.7545691906005222	0.005828845727193885
		ERBB2_WT.2	0.003401360544217687	0.001594896331738437					ERBB2_WT.2	0.1309125656951744	0.32028053769725306
		ERN1_WT.1	0.055993690851735015	0.04533844189016603					ERN1_WT.1	0.27025880356385235	0.34228909188608275
		FH_WT	0.0031496062992125984	0.0015337423312883436					FH_WT	0.3654661016949153	0.2235904082955282
		FOXO1_WT.2	0.04488330341113106	0.04149377593360996					FOXO1_WT.2	0.39875	0.49266409266409267
		FURIN_WT.1	0.018329938900203666	0.01309090909090909					FURIN_WT.1	0.22854715378079865	0.31206496519721577
		FURIN_WT.2	0.0045351473922902496	0.0030935808197989174					FURIN_WT.2	0.16379804934021802	0.3559850374064838
		GLI1_WT	0.24807395993836673	0.1289031224979984					GLI1_WT	0.3823851203501094	0.5102189781021897
		GRB10_WT.1	0.013677811550151976	0.012311901504787962					GRB10_WT.1	0.21732114039806347	0.2591404746632457
		GRB10_WT.2	0.04461852861035422	0.09160839160839161					GRB10_WT.2	0.2383053839364519	0.34771410173857054
		GSK3B_WT.1	0.32222222222222224	0.2619047619047619					GSK3B_WT.1	0.3859245630174793	0.6146520146520147
		GSK3B_WT.2	0.020865936358894107	0.03347280334728033					GSK3B_WT.2	0.2482758620689655	0.22235948116121063
		HIF1AN_WT	0.011142061281337047	0.005801305293691081					HIF1AN_WT	0.2242769084874348	0.28289473684210525
		HIF1A_WT.1	0.060041407867494824	0.019410977242302542					HIF1A_WT.1	0.2299919159256265	0.35080147965474723
		HIF1A_WT.2	0.01771793054571226	0.05311614730878187					HIF1A_WT.2	0.33399866932801064	0.3405698778833107
		HSP90B1_WT.1	0.009036144578313253	0.018823529411764704					HSP90B1_WT.1	0.20434616850934045	0.324455205811138
		HSP90B1_WT.2	0.07680372381691233	0.08447098976109214					HSP90B1_WT.2	0.3497199751088986	0.37617135207496655
		HSPA5_WT	0.14436248682824027	0.21746031746031746					HSPA5_WT	0.5443037974683544	0.4161290322580645
		IKBKE_WT.1	0.00821917808219178	0.0034924330616996507					IKBKE_WT.1	0.21298458664175618	0.27387387387387385
		IRAK1_WT	0.0176	0.02016498625114574					IRAK1_WT	0.3119376124775045	0.29180695847362514
		IRAK4_WT	0.050830397584297936	0.08204711616571893					IRAK4_WT	0.33740546829552065	0.43186895011169024
		IRGM_WT.2	0.0059665871121718375	0.014684287812041116					IRGM_WT.2	0.2673484295105917	0.23062381852551986
		IRS1_WT	0.03116883116883117	0.01696113074204947					IRS1_WT	0.3923019985196151	0.3620218579234973
		JAG1_WT	0.011910669975186104	0.019851116625310174					JAG1_WT	0.19015280135823429	0.20588235294117646
		JUN_WT.1	0.41287284144427	0.16530483972344437					JUN_WT.1	0.7486599166170339	0.7608958837772397
		JUN_WT.2	0.2406576980568012	0.4984520123839009					JUN_WT.2	0.7263226649248857	0.7994248741912293
		KRAS_WT.1	0.0675	0.06835443037974684					KRAS_WT.1	0.2534690101757632	0.3499361430395913
		KRAS_WT.2	0.05606060606060606	0.050546448087431695					KRAS_WT.2	0.26266318537859007	0.29024812463935373
		MAP2K3_WT	0.10211165750650854	0.2686453576864536					MAP2K3_WT	0.44269662921348313	0.5345997286295794
		MAP2K4_WT.1	0.034467901766479965	0.06932409012131716					MAP2K4_WT.1	0.3239193083573487	0.37947332883187035
		MAP3K2_WT.1	0.183206106870229	0.17370325693606756					MAP3K2_WT.1	0.28057913130304546	0.4754653130287648
		MAP3K7_WT	0.008480249944208882	0.02936630602782071					MAP3K7_WT	0.2277564921243082	0.335423197492163
		MAP3K8_WT	0.0907911802853437	0.06896551724137931					MAP3K8_WT	0.3208955223880597	0.41238012205754143
		MAP3K9_WT	0.5581395348837209	0.22760800842992623					MAP3K9_WT	0.6116681859617138	0.5676818950930627
		MAPK13_WT.1	0.009040333796940195	0.007420091324200913					MAPK13_WT.1	0.24539646749342353	0.3607734806629834
		MAPK13_WT.2	0.0	0.0					MAPK13_WT.2	0.3303814713896458	0.27064732142857145
		MAPK14_WT.1	0.045112781954887216	0.013148283418553688					MAPK14_WT.1	0.18350645262826565	0.3668974197608559
		MAPK14_WT.2	0.007957559681697613	0.0018148820326678765					MAPK14_WT.2	0.2668977469670711	0.2555309734513274
		MAPK1_WT.1	0.12062615101289134	0.11177474402730375					MAPK1_WT.1	0.5330396475770925	0.6084770114942529
		MAPK8_WT.1	0.2809917355371901	0.07611940298507462					MAPK8_WT.1	0.5015432098765432	0.41773778920308485
		MAPK8_WT.2	0.007731958762886598	0.0026064291920069507					MAPK8_WT.2	0.38003056546102904	0.4596426370918053
		MAPK9_WT.1	0.014669926650366748	0.006802721088435374					MAPK9_WT.1	0.30344827586206896	0.36646307606885065
		MAPK9_WT.2	0.0	0.0					MAPK9_WT.2	0.37598425196850394	0.342089552238806
		MAPKAP1_WT	0.0057692307692307696	0.004604758250191865					MAPKAP1_WT	0.2660349854227405	0.2222898903775883
		MLST8_WT	0.055248618784530384	0.09404388714733543					MLST8_WT	0.42988929889298894	0.4850798056904927
		MOS_WT.1	0.04556835252879319	0.06951871657754011					MOS_WT.1	0.31902626521460603	0.33266533066132264
		MOS_WT.2	0.03397435897435897	0.039493293591654245					MOS_WT.2	0.4300100704934542	0.27111111111111114
		NFKB1_WT.1	0.11187739463601533	0.08558030480656506					NFKB1_WT.1	0.589572192513369	0.266304347826087
		NFKBIA_WT	0.00273224043715847	0.0007513148009015778					NFKBIA_WT	0.22703207723450639	0.4305965741287655
		NFKBIB_WT	0.00904977375565611	0.0011883541295306002					NFKBIB_WT	0.3080082135523614	0.23696682464454977
		NOTCH1_WT.1	0.008724100327153763	0.011072664359861591					NOTCH1_WT.1	0.37311827956989246	0.21660424469413234
		NOTCH1_WT.2	0.0	0.0					NOTCH1_WT.2	0.4123809523809524	0.25395894428152493
		NOTCH2_WT	0.019157088122605363	0.003223726627981947					NOTCH2_WT	0.23692122669873722	0.4500285551113649
		PAK1_WT.1	0.03492005146112847	0.13380281690140844					PAK1_WT.1	0.23959881129271918	0.35323110624315446
		PDPK1_WT.1	0.003115264797507788	0.0007122507122507123					PDPK1_WT.1	0.26512788521522146	0.2557160048134777
		PDPK1_WT.2	0.04896421845574388	0.0203921568627451					PDPK1_WT.2	0.291951604418727	0.33353365384615385
		PER1_WT.2	0.013492475350285417	0.018068102849200834					PER1_WT.2	0.27129120879120877	0.22701149425287356
		PHLPP1_WT	0.005979073243647235	0.018823529411764704					PHLPP1_WT	0.2517123287671233	0.17915904936014626
		PIK3CA_WT.2	0.01606425702811245	0.002861230329041488					PIK3CA_WT.2	0.23470987976999477	0.29442622950819675
		PIK3CB_WT.1	0.02610441767068273	0.008280254777070064					PIK3CB_WT.1	0.21601049868766403	0.4526952695269527
		PIK3CD_WT	0.05080753701211305	0.10113864701942397					PIK3CD_WT	0.45004582951420713	0.26554894537587886
		PIK3R1_WT.1	0.05821474773609314	0.03230437903804738					PIK3R1_WT.1	0.3605263157894737	0.3277511961722488
		PIK3R1_WT.2	0.008771929824561403	0.004042037186742118					PIK3R1_WT.2	0.26353555120678407	0.27652292950034224
		PKIA_WT	0.03330249768732655	0.03491755577109602					PKIA_WT	0.386041439476554	0.25670775924583034
		PPARGC1A_WT.1	0.0081799591002045	0.00624512099921936					PPARGC1A_WT.1	0.3113905325443787	0.26595072646873025
		PPARGC1A_WT.2	0.2175703500343171	0.4022842639593909					PPARGC1A_WT.2	0.6883116883116883	0.501577287066246
		PRKAA1_WT.2	0.0499001996007984	0.07374631268436578					PRKAA1_WT.2	0.5326370757180157	0.27437794216543376
		PRKACA_WT.1	0.5023923444976076	0.22826086956521738					PRKACA_WT.1	0.4676425269645609	0.5366931918656057
		PRKACA_WT.2	0.39215686274509803	0.18691588785046728					PRKACA_WT.2	0.5224438902743143	0.5160098522167488
		PRKACB_WT.1	0.006600660066006601	0.002482929857231533					PRKACB_WT.1	0.26347866854195967	0.3239193083573487
		PRKACB_WT.2	0.011063829787234043	0.008861622358554875					PRKACB_WT.2	0.25057471264367814	0.18319327731092436
		PRKACB_WT.3	0.00266844563042028	0.0029411764705882353					PRKACB_WT.3	0.3126472898664572	0.24921728240450847
		PRKACG_WT.1	0.013388259526261586	0.009345794392523364					PRKACG_WT.1	0.2198581560283688	0.2775482093663912
		PRKACG_WT.2	0.01512884455527847	0.07502061005770816					PRKACG_WT.2	0.2970922882427307	0.33121916842847077
		PRKACG_WT.3	0.1980295566502463	0.15654205607476634					PRKACG_WT.3	0.5207933461292387	0.48830233953209357
		PRKCE_WT.1	0.5487256371814093	0.27111111111111114					PRKCE_WT.1	0.5553505535055351	0.6109607577807848
		PRKCZ_WT.1	0.03982777179763186	0.02988691437802908					PRKCZ_WT.1	0.38279711096520025	0.3657465495608532
		PRKCZ_WT.2	0.04415011037527594	0.1274787535410765					PRKCZ_WT.2	0.28474903474903474	0.3507728894173603
		PSENEN_WT	0.09867751780264497	0.08016528925619834					PSENEN_WT	0.4017857142857143	0.4488031914893617
		PTEN_WT	0.028112449799196786	0.005251312828207052					PTEN_WT	0.4753390875462392	0.5284441398217957
		RAC1_WT.1	0.05056890012642225	0.11855364552459988					RAC1_WT.1	0.3794835007173601	0.3141330166270784
		RAC1_WT.2	0.009865470852017937	0.006347374495095211					RAC1_WT.2	0.29186281102891726	0.2677359654534238
		RAF1_WT.1	0.06967022758941012	0.12886597938144329					RAF1_WT.1	0.5595667870036101	0.6118421052631579
		RAF1_WT.2	0.15444015444015444	0.13651877133105803					RAF1_WT.2	0.5088803088803089	0.4476902173913043
		RB1_WT.2	0.0035738217556399374	0.010540184453227932					RB1_WT.2	0.2222222222222222	0.2607626076260763
		RBPJ_WT.1	0.012229539040451553	0.011101622544833475					RBPJ_WT.1	0.23593185338151781	0.3054812834224599
		RBPJ_WT.2	0.01596467391304348	0.03381294964028777					RBPJ_WT.2	0.23373083475298126	0.42215384615384616
		RELB_WT	0.3209302325581395	0.045157068062827224					RELB_WT	0.4505283381364073	0.5504694835680751
		REL_WT.1	0.24746192893401014	0.1387900355871886					REL_WT.1	0.3964467005076142	0.44756446991404014
		RHEB_WT.1	0.017969451931716084	0.011911852293031567					RHEB_WT.1	0.30450132391879964	0.19124168514412418
		RHEB_WT.2	0.014241055922195206	0.02849200833912439					RHEB_WT.2	0.15739329268292682	0.2960573476702509
		RHOA_WT	0.01517706576728499	0.02192448233861145					RHOA_WT	0.3483927019982624	0.37830188679245286
		RPS6KB1_WT.1	0.023610530714584205	0.07708049113233288					RPS6KB1_WT.1	0.17195540308747856	0.4662790697674419
		RPS6KB1_WT.2	0.031137724550898204	0.0691029900332226					RPS6KB1_WT.2	0.21507441190590496	0.2831858407079646
		SDHA_WT	0.13432835820895522	0.04361873990306947					SDHA_WT	0.4632352941176471	0.5067024128686327
		SGK3_WT.1	0.007157464212678937	0.009675190048375951					SGK3_WT.1	0.21996939556235653	0.3525444512568976
		SGK3_WT.2	0.007062146892655367	0.0033200531208499337					SGK3_WT.2	0.30148619957537154	0.27168367346938777
		SLIRP_WT.1	0.008894159501927068	0.020761245674740483					SLIRP_WT.1	0.27879269261318507	0.21285627653123104
		SMAD3_WT.1	0.01238390092879257	0.0075046904315197					SMAD3_WT.1	0.3509350935093509	0.3945578231292517
		SMAD4_WT	0.36689549961861173	0.37114197530864196					SMAD4_WT	0.3552800342026507	0.6977329974811083
		SMAD5_WT	0.034759358288770054	0.008207070707070708					SMAD5_WT	0.29244712990936556	0.28074245939675174
		SMAD7_WT	0.009333333333333334	0.023825731790333562					SMAD7_WT	0.29851973684210525	0.21315325895478568
		SMO_WT.1	0.06325910931174089	0.10064412238325282					SMO_WT.1	0.31081566654689186	0.6364974245768947
		SMO_WT.2	0.02441077441077441	0.02279874213836478					SMO_WT.2	0.38046272493573263	0.3897300855826201
		SMURF2_WT	0.03018867924528302	0.01696113074204947					SMURF2_WT	0.2573978393612024	0.3295249549007817
		SOCS3_WT	0.009064539521392313	0.018925056775170326					SOCS3_WT	0.18943226531759416	0.21533546325878594
		STAT1_WT	0.008729388942774006	0.007075471698113208					STAT1_WT	0.19944289693593314	0.22417031934877896
		STAT3_WT	0.05998080614203455	0.079923273657289					STAT3_WT	0.38802296964725186	0.27971614429331754
		STK11_WT.1	0.08448753462603878	0.058823529411764705					STK11_WT.1	0.34575026232948586	0.4270900842514582
		STK11_WT.2	0.03657362848893166	0.0576194086429113					STK11_WT.2	0.38392857142857145	0.2620353443022547
		STK3_WT.1	0.01834862385321101	0.020066889632107024					STK3_WT.1	0.33170731707317075	0.3006632277081798
		STK3_WT.2	0.017977528089887642	0.007380073800738007					STK3_WT.2	0.3436123348017621	0.35108777194298574
		TBK1_WT.1	0.01658374792703151	0.008445945945945946					TBK1_WT.1	0.3455571227080395	0.17702312138728324
		TBK1_WT.2	0.01813386086383119	0.03785271851342051					TBK1_WT.2	0.2751004016064257	0.2541743970315399
		TCF4_WT.1	0.12229102167182662	0.1525096525096525					TCF4_WT.1	0.34876347495244137	0.46063651591289784
		TCF4_WT.2	0.13020833333333334	0.03968253968253968					TCF4_WT.2	0.4805945499587118	0.40082644628099173
		TGFB1_WT	0.05329153605015674	0.027709861450692746					TGFB1_WT	0.30562659846547313	0.5279823269513991
		TGFBR1_WT.1	0.016203703703703703	0.016733067729083666					TGFBR1_WT.1	0.23432898611695416	0.37968643490115883
		TP53_WT.1	0.057291666666666664	0.02781289506953224					TP53_WT.1	0.27028604786923527	0.38423236514522824
		TP53_WT.2	0.08040885860306644	0.14208308248043347					TP53_WT.2	0.5556338028169014	0.47673716012084594
		TRAF2_WT	0.01352082206598161	0.04363001745200698					TRAF2_WT	0.3539244186046512	0.33447802197802196
		TRAF3_WT.1	0.025210084033613446	0.03170731707317073					TRAF3_WT.1	0.3427290198590647	0.31807372175980975
		TRAF5_WT	0.003472222222222222	0.0016090104585679806					TRAF5_WT	0.2673444976076555	0.30121293800539084
		TRAF6_WT.1	0.008264462809917356	0.004878048780487805					TRAF6_WT.1	0.3124231242312423	0.29161882893226176
		TRAF6_WT.2	0.02225130890052356	0.011310711909514305					TRAF6_WT.2	0.25975869410929736	0.21580188679245282
		TSC1_WT.1	0.10580645161290322	0.04728950403690888					TSC1_WT.1	0.51699604743083	0.3762945914844649
		TSC1_WT.2	0.043402777777777776	0.03551136363636364					TSC1_WT.2	0.5579514824797843	0.3510457885811193
		TSC2_WT	0.05840071877807727	0.050387596899224806					TSC2_WT	0.3559670781893004	0.49855907780979825
		VEGFC_WT.1	0.026022304832713755	0.030782761653474055					VEGFC_WT.1	0.23572407492005482	0.40249609984399376
		VHL_WT.1	0.027851458885941646	0.03223330775134305					VHL_WT.1	0.3559214692843572	0.3604874919820398
		VHL_WT.2	0.016775396085740912	0.013109978150036417					VHL_WT.2	0.3043824701195219	0.23919849718221667
		WNT5A_WT	0.028077753779697623	0.01014040561622465					WNT5A_WT	0.4910958904109589	0.4382640586797066
		WWTR1_WT	0.33893709327548804	0.35960874568469503					WWTR1_WT	0.4954031117397454	0.7293076522644456
		XBP1_WT.1	0.02829268292682927	0.018673535093367676					XBP1_WT.1	0.2744006849315068	0.3973961562306262
		XBP1_WT.2	0.032067510548523206	0.08016877637130802					XBP1_WT.2	0.3567375886524823	0.3151629072681704
		XIAP_WT.2	0.022157996146435453	0.017996870109546165					XIAP_WT.2	0.309048178613396	0.1700064641241112
		YAP1_WT.1	0.032423208191126277	0.0916988416988417					YAP1_WT.1	0.17507746790615317	0.5440165061898212
		YAP1_WT.2	0.04582603619381202	0.13687881429816914					YAP1_WT.2	0.2926086956521739	0.5471544715447154
		YAP1_WT.3	0.030278232405891982	0.03181427343078246					YAP1_WT.3	0.2010405053883315	0.3472400513478819
		YAP1_WT.4	0.07282535401213756	0.07573632538569425					YAP1_WT.4	0.3236111111111111	0.4094903339191564
		accuracy	0.05629135952914129	0.05629135952914129					accuracy	0.3162009555523382	0.3162009555523382
		macro avg	0.07639039803420496	0.06917389537713504					macro avg	0.34364282086075587	0.3707473745538661
		weighted avg	0.12607098841607542	0.05629135952914129					weighted avg	0.3943511482119548	0.3162009555523382

## Sheet: Figure 2c BBBC022
Figure 2c			precision	recall					Class	precision	recall
BBBC022	Data 6	BRD-A00993607@3.498833279	0.01	0.0032537960954446853				Data 7	BRD-A00993607@3.498833279	0.4341333333333333	0.5178117048346056
	Validation Plates out	BRD-A01078468@3.69868883	0.0	0.0				Validation Cells out	BRD-A01078468@3.69868883	0.4868624420401855	0.5121951219512195
		BRD-A01295252@5	0.0	0.0					BRD-A01295252@5	0.3993055555555556	0.583756345177665
		BRD-A01636364@3.077977545	0.0	0.0					BRD-A01636364@3.077977545	0.4203508771929825	0.5634995296331138
		BRD-A01643550@5	0.02616279069767442	0.09574468085106383					BRD-A01643550@5	0.4219219219219219	0.734640522875817
		BRD-A01787639@2.148631129	0.40718562874251496	0.11992945326278659					BRD-A01787639@2.148631129	0.6095433555669574	0.813141683778234
		BRD-A02006392@6.937483836	0.13802816901408452	0.07091172214182344					BRD-A02006392@6.937483836	0.7780548628428927	0.8501362397820164
		BRD-A02176148@5	0.0013458950201884253	0.004432624113475178					BRD-A02176148@5	0.6221616712079927	0.3870056497175141
		BRD-A02367930@5	0.009900990099009901	0.004901960784313725					BRD-A02367930@5	0.6101083032490975	0.9159891598915989
		BRD-A02710418@3.706309651	0.0009861932938856016	0.0011350737797956867					BRD-A02710418@3.706309651	0.4607366226546213	0.4172435494021397
		BRD-A02759312@2.907917591	0.0	0.0					BRD-A02759312@2.907917591	0.5294863665187064	0.5186335403726708
		BRD-A03216249@5	0.003329633740288568	0.0029850746268656717					BRD-A03216249@5	0.3905160390516039	0.5493786788750817
		BRD-A03623303@5	0.0	0.0					BRD-A03623303@5	0.4952919020715631	0.39341810022438295
		BRD-A03932035@5	0.0025157232704402514	0.0030441400304414					BRD-A03932035@5	0.6091549295774648	0.4229828850855746
		BRD-A04438777@5	0.0	0.0					BRD-A04438777@5	0.6870229007633588	0.7252215954875101
		BRD-A04553218@2.558456772	0.013651877133105802	0.004514672686230248					BRD-A04553218@2.558456772	0.4408	0.40754437869822485
		BRD-A04668240@5	0.6804123711340206	0.43326039387308535					BRD-A04668240@5	0.9171038824763903	0.9593852908891328
		BRD-A05186015@3.620537805	0.0	0.0					BRD-A05186015@3.620537805	0.4576719576719577	0.6846965699208444
		BRD-A05457250@7.016627816	0.002976190476190476	0.002551020408163265					BRD-A05457250@7.016627816	0.49471974004874086	0.45962264150943394
		BRD-A06352418@2.120110897	0.10526315789473684	0.03468208092485549					BRD-A06352418@2.120110897	0.7695852534562212	0.668
		BRD-A06726973@5.150550371	0.0010683760683760685	0.002129925452609159					BRD-A06726973@5.150550371	0.32740524781341107	0.7027534418022529
		BRD-A06935312@5	0.0	0.0					BRD-A06935312@5	0.6222791293213829	0.41081994928148774
		BRD-A07207424@8.981602015	0.00936768149882904	0.004884004884004884					BRD-A07207424@8.981602015	0.57996632996633	0.5275650842266463
		BRD-A07440155@2.740729209	0.002027027027027027	0.005752636625119847					BRD-A07440155@2.740729209	0.4624175824175824	0.587709497206704
		BRD-A07824748@5	0.003472222222222222	0.0021929824561403508					BRD-A07824748@5	0.2793017456359102	0.6086956521739131
		BRD-A07932845@5	0.1570048309178744	0.13829787234042554					BRD-A07932845@5	0.6098696461824954	0.827020202020202
		BRD-A07952294@4.466024274	0.00967741935483871	0.004878048780487805					BRD-A07952294@4.466024274	0.6766809728183119	0.43039126478616924
		BRD-A08187463@2.594191056	0.009184845005740528	0.008948545861297539					BRD-A08187463@2.594191056	0.2648159700561447	0.6183539694100509
		BRD-A08709697@3.190919613	0.0014005602240896359	0.001256281407035176					BRD-A08709697@3.190919613	0.6734317343173432	0.279265493496557
		BRD-A09056319@5	0.0	0.0					BRD-A09056319@5	0.32710507158456686	0.7800925925925926
		BRD-A09062839@3.679406267	0.01282051282051282	0.0030165912518853697					BRD-A09062839@3.679406267	0.6957787481804949	0.4237588652482269
		BRD-A09467419@2.145876514	0.0	0.0					BRD-A09467419@2.145876514	0.43204868154158216	0.718785151856018
		BRD-A09472452@6.03365254	0.012	0.0051635111876075735					BRD-A09472452@6.03365254	0.5583864118895966	0.26458752515090544
		BRD-A09533288@5.499320482	0.16943521594684385	0.06211936662606577					BRD-A09533288@5.499320482	0.5551963048498846	0.8635057471264368
		BRD-A09539288@5	0.0	0.0					BRD-A09539288@5	0.4276422764227642	0.42799023596419855
		BRD-A09925278@4.593634674	0.0	0.0					BRD-A09925278@4.593634674	0.7432170542635659	0.4910371318822023
		BRD-A10420615@7.431973659	0.0030165912518853697	0.00788436268068331					BRD-A10420615@7.431973659	0.4843205574912892	0.6705720192970366
		BRD-A10715913@5	0.0007473841554559044	0.0029154518950437317					BRD-A10715913@5	0.2590888173032674	0.5242085661080075
		BRD-A10977446@5	0.009245562130177515	0.052854122621564484					BRD-A10977446@5	0.2675513698630137	0.6067961165048543
		BRD-A11605036@1.774255699	0.02466367713004484	0.011022044088176353					BRD-A11605036@1.774255699	0.2581112923690411	0.8511655708308428
		BRD-A11776908@3.364966712	0.0	0.0					BRD-A11776908@3.364966712	0.40924092409240925	0.7774294670846394
		BRD-A11813248@5.588142373	0.047505938242280284	0.026490066225165563					BRD-A11813248@5.588142373	0.578416540595058	0.8360058309037901
		BRD-A12016240@5	0.00975609756097561	0.0018587360594795538					BRD-A12016240@5	0.35615577889447236	0.6686320754716981
		BRD-A13133631@5	0.00389948006932409	0.01437699680511182					BRD-A13133631@5	0.34232769830949283	0.8038167938931298
		BRD-A13650332@2.097044715	0.0	0.0					BRD-A13650332@2.097044715	0.33669676048858205	0.6391129032258065
		BRD-A13946108@2.805752823	0.0051813471502590676	0.0011933174224343676					BRD-A13946108@2.805752823	0.6127167630057804	0.5384615384615384
		BRD-A14395271@5	0.1489071038251366	0.5101404056162246					BRD-A14395271@5	0.5990843688685416	0.8536812674743709
		BRD-A15297126@5	0.0012953367875647669	0.0038412291933418692					BRD-A15297126@5	0.6235489220563848	0.5329553508150248
		BRD-A15909516@5	0.0	0.0					BRD-A15909516@5	0.5153901216893343	0.5525709900230238
		BRD-A16332958@5	0.0014845605700712589	0.004761904761904762					BRD-A16332958@5	0.3423994038748137	0.5343023255813953
		BRD-A16665823@2.106200883	0.0	0.0					BRD-A16665823@2.106200883	0.7064631956912029	0.7723258096172718
		BRD-A17453586@5	0.0	0.0					BRD-A17453586@5	0.31330607109153824	0.6999297259311315
		BRD-A17462676@2.475854845	0.006875	0.012263099219620958					BRD-A17462676@2.475854845	0.6590361445783133	0.693722257450856
		BRD-A17535965@3.101728506	0.0	0.0					BRD-A17535965@3.101728506	0.4298642533936652	0.4698318496538081
		BRD-A17655518@5	0.0007320644216691069	0.001694915254237288					BRD-A17655518@5	0.4624390243902439	0.4010152284263959
		BRD-A17819071@5	0.0003687315634218289	0.0012254901960784314					BRD-A17819071@5	0.28603794958935147	0.7977883096366508
		BRD-A17846016@3.995360268	0.003257328990228013	0.003284072249589491					BRD-A17846016@3.995360268	0.3987987987987988	0.5312
		BRD-A18043272@5.285117838	0.0	0.0					BRD-A18043272@5.285117838	0.21847070506454816	0.6006825938566553
		BRD-A18497530@6.375114978	0.29775280898876405	0.7571428571428571					BRD-A18497530@6.375114978	0.5932203389830508	0.8626760563380281
		BRD-A18579359@5.866539236	0.0	0.0					BRD-A18579359@5.866539236	0.9	0.7730061349693251
		BRD-A18620900@5	0.0014064697609001407	0.003393665158371041					BRD-A18620900@5	0.495643259866735	0.6450967311541027
		BRD-A18917088@5	0.002061855670103093	0.00186219739292365					BRD-A18917088@5	0.5415762834417932	0.6299411269974768
		BRD-A19053259@5.271969298	0.006896551724137931	0.0012484394506866417					BRD-A19053259@5.271969298	0.2277379733879222	0.6412103746397695
		BRD-A19195498@2.436017988	0.0	0.0					BRD-A19195498@2.436017988	0.6935483870967742	0.5004849660523764
		BRD-A19661776@3.324183629	0.0	0.0					BRD-A19661776@3.324183629	0.4005860192549184	0.6041666666666666
		BRD-A19736161@5	0.0	0.0					BRD-A19736161@5	0.44625	0.4731610337972167
		BRD-A19795905@5	0.0	0.0					BRD-A19795905@5	0.44243792325056436	0.5664739884393064
		BRD-A20126139@5	0.00027078256160303275	0.0011534025374855825					BRD-A20126139@5	0.5088428499242041	0.670439414114514
		BRD-A20200672@5	0.0038095238095238095	0.0020512820512820513					BRD-A20200672@5	0.46017222820236814	0.54354736172918
		BRD-A20239487@5	0.0	0.0					BRD-A20239487@5	0.3530890804597701	0.6233354470513633
		BRD-A20348246@5	0.0	0.0					BRD-A20348246@5	0.27134047387211946	0.6802278275020341
		BRD-A21858158@3.200962235	0.0	0.0					BRD-A21858158@3.200962235	0.45755102040816326	0.708149084017688
		BRD-A22032524@5	0.0	0.0					BRD-A22032524@5	0.5265210608424337	0.5573905862923204
		BRD-A22081593@3.48023498	0.02577319587628866	0.007987220447284345					BRD-A22081593@3.48023498	0.5154185022026432	0.773371104815864
		BRD-A22143024@5	0.001292824822236587	0.0040609137055837565					BRD-A22143024@5	0.4592668024439919	0.5381861575178998
		BRD-A22256192@2.359081227	0.0	0.0					BRD-A22256192@2.359081227	0.5110746513535686	0.40271493212669685
		BRD-A22305049@2.578490876	0.09764309764309764	0.05703048180924287					BRD-A22305049@2.578490876	0.2704133064516129	0.7803636363636364
		BRD-A22380646@5	0.0	0.0					BRD-A22380646@5	0.3990644116588701	0.6652669466106779
		BRD-A22684332@5	0.0	0.0					BRD-A22684332@5	0.304162219850587	0.6741573033707865
		BRD-A22769835@2.578820355	0.0	0.0					BRD-A22769835@2.578820355	0.5491257285595337	0.8259236067626801
		BRD-A22844106@2.964068319	0.015174506828528073	0.01335113484646195					BRD-A22844106@2.964068319	0.4161979752530934	0.5453205600589536
		BRD-A23034328@2.16711039	0.0006002400960384153	0.0009861932938856016					BRD-A23034328@2.16711039	0.22957063711911357	0.7963963963963964
		BRD-A23072235@2.805713645	0.0	0.0					BRD-A23072235@2.805713645	0.5995762711864406	0.5235892691951897
		BRD-A23226398@5	0.0	0.0					BRD-A23226398@5	0.5556471558120363	0.6512077294685991
		BRD-A24122750@5	0.0011641443538998836	0.0011933174224343676					BRD-A24122750@5	0.5260377358490566	0.4564505566470203
		BRD-A24191444@2.102910466	0.0	0.0					BRD-A24191444@2.102910466	0.28888888888888886	0.7730426164519326
		BRD-A24228527@2.767265986	0.0	0.0					BRD-A24228527@2.767265986	0.3408624229979466	0.40520748576078114
		BRD-A24514565@5	0.0	0.0					BRD-A24514565@5	0.3637873754152824	0.48811292719167904
		BRD-A24587114@2.98136883	0.03278688524590164	0.0022371364653243847					BRD-A24587114@2.98136883	0.5627240143369175	0.5167873601053324
		BRD-A24817035@2.797645882	0.0	0.0					BRD-A24817035@2.797645882	0.41677148846960166	0.5670279520821448
		BRD-A25234499@4.305179725	0.12080536912751678	0.020477815699658702					BRD-A25234499@4.305179725	0.583139534883721	0.6846416382252559
		BRD-A26095496@5	0.026752767527675275	0.03423848878394333					BRD-A26095496@5	0.6851441241685144	0.7328063241106719
		BRD-A26334849@7.321845299	0.13333333333333333	0.11764705882352941					BRD-A26334849@7.321845299	0.8383838383838383	0.7522658610271903
		BRD-A26384407@2.951888875	0.0	0.0					BRD-A26384407@2.951888875	0.6326530612244898	0.4457759137207909
		BRD-A26711594@5.213492954	0.022988505747126436	0.023715415019762844					BRD-A26711594@5.213492954	0.6185430463576159	0.5200445434298441
		BRD-A27732521@5	0.0	0.0					BRD-A27732521@5	0.3808745402533715	0.6075619295958279
		BRD-A27887842@5	0.04376012965964344	0.06286379511059371					BRD-A27887842@5	0.4241536458333333	0.8003685503685504
		BRD-A28856712@4.22403469	0.0035460992907801418	0.004862236628849271					BRD-A28856712@4.22403469	0.4726775956284153	0.6038394415357766
		BRD-A28970875@5	0.4716981132075472	0.373134328358209					BRD-A28970875@5	0.4883720930232558	0.7241379310344828
		BRD-A29082194@5	0.014167650531286895	0.041666666666666664					BRD-A29082194@5	0.5774086378737542	0.9445652173913044
		BRD-A29260609@2.681778596	0.0014684287812041115	0.0011668611435239206					BRD-A29260609@2.681778596	0.6013888888888889	0.29800412938747417
		BRD-A29289453@6.916486086	0.02103960396039604	0.03490759753593429					BRD-A29289453@6.916486086	0.5257648953301127	0.7566628041714948
		BRD-A29322418@5	0.0	0.0					BRD-A29322418@5	0.4209315698677401	0.49627118644067797
		BRD-A29426959@2.457847788	0.0	0.0					BRD-A29426959@2.457847788	0.4871418074944893	0.5076569678407351
		BRD-A29644307@2.821672977	0.010101010101010102	0.0018467220683287165					BRD-A29644307@2.821672977	0.35685703892324483	0.5700174317257408
		BRD-A29731977@5	0.004329004329004329	0.0049586776859504135					BRD-A29731977@5	0.45923460898502494	0.4738197424892704
		BRD-A29734509@5	0.0007434944237918215	0.0011363636363636363					BRD-A29734509@5	0.41857862339115837	0.4930784442979565
		BRD-A30655177@6.944417053	0.10207612456747404	0.13111111111111112					BRD-A30655177@6.944417053	0.6368477103301384	0.7550505050505051
		BRD-A30815329@2.602446883	0.30978260869565216	0.06566820276497695					BRD-A30815329@2.602446883	0.8854232972628899	0.9747722494744219
		BRD-A31159102@5	0.02127659574468085	0.0027434842249657062					BRD-A31159102@5	0.6346153846153846	0.560081466395112
		BRD-A31521121@4.145240952	0.028391167192429023	0.011826544021024968					BRD-A31521121@4.145240952	0.3700284090909091	0.44189991518235794
		BRD-A32505112@5	0.00024509803921568627	0.0009891196834817012					BRD-A32505112@5	0.4	0.603586889301175
		BRD-A32673558@5	0.002935995302407516	0.005688282138794084					BRD-A32673558@5	0.5452054794520548	0.5578135949544499
		BRD-A33168282@3.238082545	0.010554089709762533	0.005194805194805195					BRD-A33168282@3.238082545	0.3979381443298969	0.6365435356200527
		BRD-A33280134@5	0.0019651880965749578	0.006986027944111776					BRD-A33280134@5	0.4919454770755886	0.5189542483660131
		BRD-A33447119@5	0.5595238095238095	0.16206896551724137					BRD-A33447119@5	0.8738229755178908	0.9233830845771144
		BRD-A33711280@2.74767139	0.0	0.0					BRD-A33711280@2.74767139	0.6711356466876972	0.675933280381255
		BRD-A33749298@3.082863993	0.0	0.0					BRD-A33749298@3.082863993	0.7782909930715936	0.8986666666666666
		BRD-A34255068@9.079589649	0.0	0.0					BRD-A34255068@9.079589649	0.39384615384615385	0.5441020191285866
		BRD-A34806832@1.884482433	0.2835820895522388	0.76					BRD-A34806832@1.884482433	0.2916666666666667	0.4772727272727273
		BRD-A35588707@5	0.13768115942028986	0.7169811320754716					BRD-A35588707@5	0.7228260869565217	0.7777777777777778
		BRD-A35623999@7.710696161	0.00558659217877095	0.0034924330616996507					BRD-A35623999@7.710696161	0.5833333333333334	0.5388383484954513
		BRD-A35989968@5	0.0	0.0					BRD-A35989968@5	0.45251396648044695	0.41968911917098445
		BRD-A36010170@5	0.010189902732746642	0.028645833333333332					BRD-A36010170@5	0.6332819722650231	0.6699266503667481
		BRD-A36066264@5	0.0014566642388929353	0.007537688442211055					BRD-A36066264@5	0.2644731361932528	0.5545851528384279
		BRD-A36217750@2.472300958	0.0	0.0					BRD-A36217750@2.472300958	0.44342857142857145	0.6565143824027073
		BRD-A36471396@2.874207437	0.0	0.0					BRD-A36471396@2.874207437	0.5481072555205048	0.5129151291512916
		BRD-A37432947@2.419145856	0.07157464212678936	0.03510531594784353					BRD-A37432947@2.419145856	0.8345864661654135	0.5028312570781427
		BRD-A37441042@5	0.0	0.0					BRD-A37441042@5	0.45368171021377673	0.5568513119533528
		BRD-A37817666@3.421330642	0.0	0.0					BRD-A37817666@3.421330642	0.17707701637355974	0.7019230769230769
		BRD-A37959677@5	0.004550625711035267	0.004722550177095631					BRD-A37959677@5	0.5766666666666667	0.7637969094922737
		BRD-A38076815@2.443415267	0.0	0.0					BRD-A38076815@2.443415267	0.5051710421638823	0.46249089584850694
		BRD-A38350138@5	0.01937046004842615	0.022068965517241378					BRD-A38350138@5	0.7827751196172249	0.6856663872590109
		BRD-A39230911@4.070673735	0.0	0.0					BRD-A39230911@4.070673735	0.2729708009643718	0.6228606356968215
		BRD-A39268308@11.97964495	0.0	0.0					BRD-A39268308@11.97964495	0.2476376669925057	0.6418918918918919
		BRD-A39290993@2.398440093	0.0	0.0					BRD-A39290993@2.398440093	0.4249536751080914	0.421310471524801
		BRD-A39415247@5	0.0005858230814294083	0.001443001443001443					BRD-A39415247@5	0.4467758444216991	0.6544227886056971
		BRD-A39747742@5	0.047619047619047616	0.01916376306620209					BRD-A39747742@5	0.2925292529252925	0.6966773847802786
		BRD-A40787240@5	0.0	0.0					BRD-A40787240@5	0.5265465172917682	0.6500300661455202
		BRD-A41145729@0.5	0.0	0.0					BRD-A41145729@0.5	0.5815006468305304	0.5906701708278581
		BRD-A41250306@2.632391386	0.0	0.0					BRD-A41250306@2.632391386	0.6785946649316851	0.6402701043585022
		BRD-A41301928@0.51377205	0.0028680688336520078	0.003009027081243731					BRD-A41301928@0.51377205	0.5176848874598071	0.47214076246334313
		BRD-A41304429@3.754654645	0.0	0.0					BRD-A41304429@3.754654645	0.5136031851360319	0.5653761869978087
		BRD-A41451487@5	0.0	0.0					BRD-A41451487@5	0.3240223463687151	0.4784601283226398
		BRD-A41519720@5	0.0	0.0					BRD-A41519720@5	0.17857142857142858	0.7928802588996764
		BRD-A41698174@1.992107588	0.004297994269340974	0.003865979381443299					BRD-A41698174@1.992107588	0.4161882893226177	0.5094869992972593
		BRD-A41941932@2.312793797	0.0	0.0					BRD-A41941932@2.312793797	0.41938883034773444	0.46878680800942285
		BRD-A41995253@5	0.01694915254237288	0.0014204545454545455					BRD-A41995253@5	0.7918994413407822	0.46782178217821785
		BRD-A42167015@3.041045292	0.0	0.0					BRD-A42167015@3.041045292	0.6370887337986042	0.4077855775366943
		BRD-A42571354@2.165394194	0.0	0.0					BRD-A42571354@2.165394194	0.4719014626635874	0.45173176123802505
		BRD-A42628519@1.75152241	0.0	0.0					BRD-A42628519@1.75152241	0.30580075662042877	0.5015511892450879
		BRD-A42759514@4.55320327	0.01729106628242075	0.007263922518159807					BRD-A42759514@4.55320327	0.34456671251719395	0.6802443991853361
		BRD-A42831637@0.5	0.0	0.0					BRD-A42831637@0.5	0.5121173469387755	0.48814589665653496
		BRD-A43671941@3.313354249	0.0	0.0					BRD-A43671941@3.313354249	0.5133720930232558	0.6093857832988268
		BRD-A43849199@2.648883125	0.0020604395604395605	0.0035335689045936395					BRD-A43849199@2.648883125	0.34990791896869244	0.513166779203241
		BRD-A43882281@10.19062751	0.010752688172043012	0.0017301038062283738					BRD-A43882281@10.19062751	0.2859078590785908	0.6465781409601634
		BRD-A43940795@5	0.025537634408602152	0.0824295010845987					BRD-A43940795@5	0.38033937975424226	0.8496732026143791
		BRD-A43974575@5	0.0	0.0					BRD-A43974575@5	0.6433566433566433	0.6538734896943852
		BRD-A43999749@5	0.039942938659058486	0.0457516339869281					BRD-A43999749@5	0.34607395097631904	0.664274322169059
		BRD-A44008656@2.574284718	0.001977587343441002	0.0035545023696682463					BRD-A44008656@2.574284718	0.3645374449339207	0.46132404181184666
		BRD-A44133049@5	0.0015267175572519084	0.0012048192771084338					BRD-A44133049@5	0.5418250950570342	0.39610840861709523
		BRD-A44863528@2.99034084	0.00980392156862745	0.0021551724137931034					BRD-A44863528@2.99034084	0.37532419414598	0.6303671437461108
		BRD-A44966919@5	0.0007496251874062968	0.0019011406844106464					BRD-A44966919@5	0.30276466621712744	0.49286498353457736
		BRD-A45889380@1.96498692	0.35	0.04081632653061224					BRD-A45889380@1.96498692	0.6502463054187192	0.9072164948453608
		BRD-A46393198@4.15364637	0.0	0.0					BRD-A46393198@4.15364637	0.28481894150417825	0.6760330578512397
		BRD-A47494775@2.577995979	0.02926829268292683	0.022613065326633167					BRD-A47494775@2.577995979	0.3007360672975815	0.6072186836518046
		BRD-A47513740@0.247728405	0.003604902667627974	0.00589622641509434					BRD-A47513740@0.247728405	0.40738963531669864	0.555628272251309
		BRD-A48237631@5	0.07058823529411765	0.038077969174977334					BRD-A48237631@5	0.4564586357039187	0.7238204833141542
		BRD-A48430263@5	0.0	0.0					BRD-A48430263@5	0.5403996524761078	0.4468390804597701
		BRD-A48720949@5	0.00034100596760443307	0.00196078431372549					BRD-A48720949@5	0.5401098901098901	0.6052955665024631
		BRD-A48809242@4.899215975	0.0	0.0					BRD-A48809242@4.899215975	0.48291782086795937	0.33525641025641023
		BRD-A49046702@5	0.0196078431372549	0.009523809523809525					BRD-A49046702@5	0.41613316261203587	0.5421184320266889
		BRD-A49172652@2.707374976	0.0	0.0					BRD-A49172652@2.707374976	0.5907172995780591	0.3864734299516908
		BRD-A49358627@3.458359245	0.0	0.0					BRD-A49358627@3.458359245	0.29204927211646137	0.7799043062200957
		BRD-A49734948@3.253708154	0.004132231404958678	0.0015290519877675841					BRD-A49734948@3.253708154	0.5915915915915916	0.5549295774647888
		BRD-A49765801@5	0.0025940337224383916	0.002197802197802198					BRD-A49765801@5	0.6187683284457478	0.5877437325905293
		BRD-A49906757@2.498349341	0.0	0.0					BRD-A49906757@2.498349341	0.25051020408163266	0.8455797933409873
		BRD-A50157456@5	0.0	0.0					BRD-A50157456@5	0.45958986731001206	0.38214643931795383
		BRD-A50311610@2.155775659	0.0	0.0					BRD-A50311610@2.155775659	0.7546992481203008	0.4899328859060403
		BRD-A50675702@5.718889856	0.0	0.0					BRD-A50675702@5.718889856	0.6675555555555556	0.7312560856864654
		BRD-A50684349@5	0.0	0.0					BRD-A50684349@5	0.49656188605108054	0.6840324763193505
		BRD-A50764878@5	0.04113924050632911	0.016560509554140127					BRD-A50764878@5	0.34553325462416373	0.6827371695178849
		BRD-A51714012@5	0.0017543859649122807	0.0005885815185403178					BRD-A51714012@5	0.4441717791411043	0.24769072870338693
		BRD-A51820102@2.248725501	0.008	0.005067567567567568					BRD-A51820102@2.248725501	0.4105551747772447	0.6685267857142857
		BRD-A51829654@5	0.0	0.0					BRD-A51829654@5	0.5020855057351408	0.6928057553956835
		BRD-A52922642@5.158600129	0.0	0.0					BRD-A52922642@5.158600129	0.7309417040358744	0.786896551724138
		BRD-A53176877@5	0.0005047955577990914	0.0013623978201634877					BRD-A53176877@5	0.5498866213151927	0.6731436502428869
		BRD-A53952395@3.894511092	0.0	0.0					BRD-A53952395@3.894511092	0.2853881278538813	0.46886721680420107
		BRD-A54236247@5	0.013039934800325998	0.014732965009208104					BRD-A54236247@5	0.2441147378832839	0.7116493656286044
		BRD-A54490543@3.101520713	0.008141112618724558	0.009216589861751152					BRD-A54490543@3.101520713	0.2502039706282295	0.7142857142857143
		BRD-A55272860@5	0.0	0.0					BRD-A55272860@5	0.35375375375375373	0.48397699260476584
		BRD-A55393291@5	0.0024154589371980675	0.0018248175182481751					BRD-A55393291@5	0.5551242236024845	0.4261025029797378
		BRD-A55579717@5	0.0005815644082582146	0.0022172949002217295					BRD-A55579717@5	0.6109452736318408	0.42937062937062936
		BRD-A55756846@8.580194687	0.0	0.0					BRD-A55756846@8.580194687	0.35362997658079626	0.6129905277401895
		BRD-A55946879@7.903216997	0.20491803278688525	0.3968253968253968					BRD-A55946879@7.903216997	0.7312252964426877	0.8061002178649237
		BRD-A55962179@2.895059367	0.0	0.0					BRD-A55962179@2.895059367	0.27849877236057524	0.6387771520514883
		BRD-A56020723@6.289847125	0.7692307692307693	0.9872611464968153					BRD-A56020723@6.289847125	0.9074380165289256	0.9909747292418772
		BRD-A56675431@2.604881924	0.10559662090813093	0.11614401858304298					BRD-A56675431@2.604881924	0.4330019880715706	0.6596002422774077
		BRD-A58048407@5.974567366	0.06896551724137931	0.04113110539845758					BRD-A58048407@5.974567366	0.38130252100840334	0.8451688009313155
		BRD-A59174698@5	0.0	0.0					BRD-A59174698@5	0.44915782907049284	0.6304728546409807
		BRD-A59215453@2.660054834	0.008403361344537815	0.005753739930955121					BRD-A59215453@2.660054834	0.3762173244490005	0.4717223650385604
		BRD-A59303141@3.451387109	0.003179650238473768	0.002583979328165375					BRD-A59303141@3.451387109	0.357487922705314	0.7161290322580646
		BRD-A61154809@3.092045176	0.0625	0.007889546351084813					BRD-A61154809@3.092045176	0.6463076068850638	0.6285097192224622
		BRD-A61221616@5	0.0	0.0					BRD-A61221616@5	0.41115384615384615	0.7554770318021201
		BRD-A61793559@2.733476178	0.001885014137606032	0.0019175455417066154					BRD-A61793559@2.733476178	0.3257103257103257	0.5458768873403019
		BRD-A62071884@8.793019496	0.0	0.0					BRD-A62071884@8.793019496	0.32909460834181076	0.49052312357846856
		BRD-A62428732@5	0.005128205128205128	0.01761252446183953					BRD-A62428732@5	0.5311827956989247	0.6854764107308048
		BRD-A62525898@5	0.00037425149700598805	0.0010224948875255625					BRD-A62525898@5	0.27450980392156865	0.7063063063063063
		BRD-A63894585@2.141465268	0.0	0.0					BRD-A63894585@2.141465268	0.5634674922600619	0.7333781061114842
		BRD-A64092382@4.635644808	0.002857142857142857	0.001091703056768559					BRD-A64092382@4.635644808	0.552999178307313	0.4017910447761194
		BRD-A64485570@3.376097806	0.11909262759924386	0.1323529411764706					BRD-A64485570@3.376097806	0.8185792349726776	0.8579610538373424
		BRD-A64553394@5.358205696	0.37119113573407203	0.4652777777777778					BRD-A64553394@5.358205696	0.7194066749072929	0.917981072555205
		BRD-A65013509@2.538410079	0.03614457831325301	0.014268727705112961					BRD-A65013509@2.538410079	0.5372492836676218	0.5462490895848507
		BRD-A65051990@2.830251425	0.0	0.0					BRD-A65051990@2.830251425	0.7236180904522613	0.41213508872352606
		BRD-A65076780@5	0.020618556701030927	0.0024691358024691358					BRD-A65076780@5	0.8124118476727785	0.7842069434989789
		BRD-A65280694@3.196574295	0.4965034965034965	0.16136363636363638					BRD-A65280694@3.196574295	0.8798521256931608	0.8998109640831758
		BRD-A65440446@11.40079882	0.0	0.0					BRD-A65440446@11.40079882	0.41990846681922195	0.6349480968858131
		BRD-A65449987@5	0.0	0.0					BRD-A65449987@5	0.6095617529880478	0.5972674040338322
		BRD-A65671304@5	0.00042607584149978694	0.0009624639076034649					BRD-A65671304@5	0.3703071672354949	0.6289855072463768
		BRD-A65767837@5	0.004942339373970346	0.008836524300441826					BRD-A65767837@5	0.43465045592705165	0.7371134020618557
		BRD-A66025870@2.478226304	0.0	0.0					BRD-A66025870@2.478226304	0.35463483146067415	0.6106408706166868
		BRD-A66199457@1.042620752	0.0	0.0					BRD-A66199457@1.042620752	0.46907894736842104	0.5368975903614458
		BRD-A67479912@5	0.0	0.0					BRD-A67479912@5	0.5951417004048583	0.4943946188340807
		BRD-A67862938@2.111671079	0.0	0.0					BRD-A67862938@2.111671079	0.5259009009009009	0.5794044665012407
		BRD-A68039575@5	0.005050505050505051	0.0030303030303030303					BRD-A68039575@5	0.5841509433962264	0.46994535519125685
		BRD-A68281735@0.5	0.0	0.0					BRD-A68281735@0.5	0.3965421081985499	0.44829760403530894
		BRD-A68723818@2.297204931	0.0	0.0					BRD-A68723818@2.297204931	0.45972293483837867	0.5937707090788602
		BRD-A68930007@5	0.23333333333333334	0.35					BRD-A68930007@5	0.45161290322580644	0.5
		BRD-A69636825@5	0.0055248618784530384	0.0038560411311053984					BRD-A69636825@5	0.5267785771382894	0.5491666666666667
		BRD-A69777949@3.827774885	0.0	0.0					BRD-A69777949@3.827774885	0.172148355493352	0.718772826880935
		BRD-A69786436@5	0.0	0.0					BRD-A69786436@5	0.4889240506329114	0.5514574657941701
		BRD-A69815203@2.078809774	0.8571428571428571	0.7373737373737373					BRD-A69815203@2.078809774	0.9368888888888889	0.975925925925926
		BRD-A70083328@5	0.0	0.0					BRD-A70083328@5	0.36511156186612576	0.5714285714285714
		BRD-A70514680@3.116862651	0.0037735849056603774	0.0027397260273972603					BRD-A70514680@3.116862651	0.37992831541218636	0.44678609062170704
		BRD-A71157293@2.298827956	0.0004286326618088298	0.001718213058419244					BRD-A71157293@2.298827956	0.2429718875502008	0.6914285714285714
		BRD-A71774530@5	0.04005722460658083	0.05555555555555555					BRD-A71774530@5	0.40037950664136623	0.7104377104377104
		BRD-A71816415@5	0.0	0.0					BRD-A71816415@5	0.29163498098859314	0.6745822339489885
		BRD-A72483914@5	0.012751677852348993	0.027737226277372264					BRD-A72483914@5	0.49661246612466126	0.5461997019374069
		BRD-A72703248@6.822149084	0.6494252873563219	0.49344978165938863					BRD-A72703248@6.822149084	0.7745454545454545	0.9122055674518201
		BRD-A72988804@3.841598892	0.0	0.0					BRD-A72988804@3.841598892	0.3020005480953686	0.7522184300341297
		BRD-A73368467@5	0.000735564545788893	0.003980099502487562					BRD-A73368467@5	0.5137180700094608	0.6188034188034188
		BRD-A73581086@5	0.0	0.0					BRD-A73581086@5	0.517971758664955	0.4899817850637523
		BRD-A74667430@3.48003369	0.05016722408026756	0.014285714285714285					BRD-A74667430@3.48003369	0.34678217821782176	0.8344252531268612
		BRD-A74904029@7.833535982	0.01618705035971223	0.02155688622754491					BRD-A74904029@7.833535982	0.5426309378806333	0.6086065573770492
		BRD-A74980173@5	0.0	0.0					BRD-A74980173@5	0.28406846609611586	0.6164285714285714
		BRD-A75172220@5	0.00041597337770382697	0.0010460251046025104					BRD-A75172220@5	0.5502392344497608	0.7926479035037335
		BRD-A75552914@2.982091467	0.00992063492063492	0.006501950585175552					BRD-A75552914@2.982091467	0.5484672742336372	0.47387258410880456
		BRD-A75726477@3.188256402	0.08235294117647059	0.010903426791277258					BRD-A75726477@3.188256402	0.8272058823529411	0.5474452554744526
		BRD-A75817871@8.5519251	0.058355437665782495	0.027093596059113302					BRD-A75817871@8.5519251	0.5734639358860196	0.47668393782383417
		BRD-A75850590@2.578590232	0.02127659574468085	0.004955401387512388					BRD-A75850590@2.578590232	0.30103092783505153	0.5400739827373613
		BRD-A77291778@3.050210367	0.0	0.0					BRD-A77291778@3.050210367	0.5461538461538461	0.5251479289940828
		BRD-A78295502@2.350950557	0.0	0.0					BRD-A78295502@2.350950557	0.2532731376975169	0.8335809806835067
		BRD-A78303415@5	0.0007518796992481203	0.0016638935108153079					BRD-A78303415@5	0.6311659192825112	0.46683250414593697
		BRD-A78322124@2.959971769	0.0	0.0					BRD-A78322124@2.959971769	0.45031982942430704	0.6357615894039735
		BRD-A78877355@3.450658006	0.002457002457002457	0.0010449320794148381					BRD-A78877355@3.450658006	0.3658051689860835	0.6174496644295302
		BRD-A79226577@3.117072505	0.0	0.0					BRD-A79226577@3.117072505	0.42637889688249403	0.6331908831908832
		BRD-A79672927@3.516756819	0.0	0.0					BRD-A79672927@3.516756819	0.39477434679334916	0.49552772808586765
		BRD-A79981887@3.439460643	0.001937984496124031	0.0012610340479192938					BRD-A79981887@3.439460643	0.46506986027944114	0.3810302534750613
		BRD-A80017228@2.372960197	0.0	0.0					BRD-A80017228@2.372960197	0.3464022140221402	0.6424294268605646
		BRD-A80151636@5	0.0	0.0					BRD-A80151636@5	0.516042780748663	0.617402431222009
		BRD-A80594172@5	0.009029345372460496	0.00909090909090909					BRD-A80594172@5	0.5037650602409639	0.7034700315457413
		BRD-A80871782@5	0.0	0.0					BRD-A80871782@5	0.43636363636363634	0.5356478611283323
		BRD-A81177136@3.463350273	0.3368146214099217	0.3265822784810127					BRD-A81177136@3.463350273	0.8703208556149733	0.8726541554959786
		BRD-A82396632@5	0.19463087248322147	0.3036649214659686					BRD-A82396632@5	0.6596534653465347	0.8883333333333333
		BRD-A83177971@5	0.0006872852233676976	0.0012706480304955528					BRD-A83177971@5	0.3607112616426757	0.30406852248394006
		BRD-A83937277@4.58186454	0.0	0.0					BRD-A83937277@4.58186454	0.40412682435832914	0.630298273155416
		BRD-A84174393@5	0.00034746351633078526	0.0013351134846461949					BRD-A84174393@5	0.2876595744680851	0.7176220806794055
		BRD-A84174873@5	0.0	0.0					BRD-A84174873@5	0.4736231884057971	0.5264175257731959
		BRD-A84389633@5	0.023255813953488372	0.000992063492063492					BRD-A84389633@5	0.4337305886601661	0.7644812221514958
		BRD-A84493640@2.726002955	0.0022371364653243847	0.0010660980810234541					BRD-A84493640@2.726002955	0.4144449830344159	0.5726724715338245
		BRD-A85587465@5	0.0	0.0					BRD-A85587465@5	0.7420814479638009	0.7280799112097669
		BRD-A87719232@4.342932546	0.004329004329004329	0.0016313213703099511					BRD-A87719232@4.342932546	0.5010121457489879	0.7112068965517241
		BRD-A88254928@4.178667451	0.0	0.0					BRD-A88254928@4.178667451	0.31088560885608857	0.5176651305683564
		BRD-A88548664@5	0.0	0.0					BRD-A88548664@5	0.6278135048231511	0.4893483709273183
		BRD-A89585551@2.410956742	0.0	0.0					BRD-A89585551@2.410956742	0.8748971193415638	0.5961862030286035
		BRD-A89672324@5	0.0	0.0					BRD-A89672324@5	0.5330634278002699	0.5183727034120735
		BRD-A90131694@5	0.003837953091684435	0.010727056019070322					BRD-A90131694@5	0.4398976982097187	0.7226890756302521
		BRD-A90515964@5.045007521	0.0	0.0					BRD-A90515964@5.045007521	0.3684426229508197	0.5845253576072822
		BRD-A90799790@2.692608042	0.0	0.0					BRD-A90799790@2.692608042	0.4826086956521739	0.6564516129032258
		BRD-A91452556@5	0.012304987914744013	0.0603448275862069					BRD-A91452556@5	0.41301518438177875	0.6149870801033591
		BRD-A92439610@5	0.0036968576709796672	0.004145077720207254					BRD-A92439610@5	0.6332357247437774	0.5580645161290323
		BRD-A92537424@5	0.0	0.0					BRD-A92537424@5	0.44607142857142856	0.7777085927770859
		BRD-A92651262@5	0.023178807947019868	0.019337016574585635					BRD-A92651262@5	0.47815533980582525	0.8196948682385575
		BRD-A92670106@4.372187153	0.0	0.0					BRD-A92670106@4.372187153	0.4719517848864163	0.7020689655172414
		BRD-A92826379@5	0.0049680624556423	0.00842358604091456					BRD-A92826379@5	0.32505910165484636	0.6993006993006993
		BRD-A93000692@0.5	0.0	0.0					BRD-A93000692@0.5	0.3759318423855165	0.801665404996215
		BRD-A93236127@5	0.14285714285714285	0.058823529411764705					BRD-A93236127@5	0.2631578947368421	0.6944444444444444
		BRD-A93353767@2.403103502	0.0	0.0					BRD-A93353767@2.403103502	0.673668417104276	0.5419432709716355
		BRD-A93424738@5	0.009340876200499934	0.07237512742099898					BRD-A93424738@5	0.469562121751513	0.7624277456647399
		BRD-A94543220@5	0.0026109660574412533	0.0015174506828528073					BRD-A94543220@5	0.5689525244913338	0.5459146782357195
		BRD-A94624445@5.077426788	0.0	0.0					BRD-A94624445@5.077426788	0.32707299787384836	0.5523638539796529
		BRD-A94669766@3.673057076	0.0	0.0					BRD-A94669766@3.673057076	0.417360806663744	0.7078066914498141
		BRD-A94709349@5	0.0	0.0					BRD-A94709349@5	0.5561735261401557	0.36656891495601174
		BRD-A94756469@5	0.39655172413793105	0.5476190476190477					BRD-A94756469@5	0.3780487804878049	0.7045454545454546
		BRD-A95096829@5	0.007911392405063292	0.007473841554559043					BRD-A95096829@5	0.2869281045751634	0.7390572390572391
		BRD-A95207036@5	0.0	0.0					BRD-A95207036@5	0.6296758104738155	0.3333333333333333
		BRD-A95445494@5	0.004459308807134894	0.01195814648729447					BRD-A95445494@5	0.39379347244515783	0.7070124879923151
		BRD-A95513702@5	0.0002261420171867933	0.0021645021645021645					BRD-A95513702@5	0.3869123252858958	0.65625
		BRD-A95869247@2.733476178	0.0013559322033898306	0.0018867924528301887					BRD-A95869247@2.733476178	0.26500732064421667	0.8341013824884793
		BRD-A95939040@1.996873934	0.0	0.0					BRD-A95939040@1.996873934	0.6524916943521595	0.7762845849802371
		BRD-A96485169@5	0.0	0.0					BRD-A96485169@5	0.5746907706945766	0.39528795811518325
		BRD-A96897502@4.092779044	0.32296296296296295	0.3556280587275693					BRD-A96897502@4.092779044	0.9552390640895219	0.8222416812609457
		BRD-A97104540@2.602371572	0.0	0.0					BRD-A97104540@2.602371572	0.2541763586381899	0.756926952141058
		BRD-A97437073@5	0.0326530612244898	0.012307692307692308					BRD-A97437073@5	0.47628205128205126	0.5515961395694136
		BRD-A97479839@2.778629582	0.0	0.0					BRD-A97479839@2.778629582	0.5899053627760252	0.33254297569650265
		BRD-A97674275@5	0.0	0.0					BRD-A97674275@5	0.5403397027600849	0.3483915126625599
		BRD-A97701745@4.027048882	0.0	0.0					BRD-A97701745@4.027048882	0.6577645895153313	0.39349112426035504
		BRD-A97730597@3.357729927	0.0	0.0					BRD-A97730597@3.357729927	0.5079681274900398	0.39321511179645335
		BRD-A97739905@3.932663983	0.02594810379241517	0.015133876600698487					BRD-A97739905@3.932663983	0.3815849748053138	0.5465879265091863
		BRD-A98299281@3.027227917	0.0	0.0					BRD-A98299281@3.027227917	0.3210616438356164	0.6876528117359413
		BRD-A99177642@1.969991746	0.009345794392523364	0.005					BRD-A99177642@1.969991746	0.2210333231427698	0.6633027522935779
		BRD-A99402294@5	0.010847457627118645	0.018140589569160998					BRD-A99402294@5	0.3707659444613976	0.7655954631379962
		BRD-A99571536@3.63240392	0.0	0.0					BRD-A99571536@3.63240392	0.4227142271422714	0.7081043956043956
		BRD-K00141480@8.493451311	0.0200445434298441	0.015901060070671377					BRD-K00141480@8.493451311	0.3594017094017094	0.7994296577946768
		BRD-K00184207@0.5	0.0	0.0					BRD-K00184207@0.5	0.37800208840932825	0.7029126213592233
		BRD-K00259736@2.50352371	0.2912621359223301	0.43795620437956206					BRD-K00259736@2.50352371	0.6182266009852216	0.9061371841155235
		BRD-K00603606@3.330595584	0.05714285714285714	0.027972027972027972					BRD-K00603606@3.330595584	0.45695364238410596	0.7254672897196262
		BRD-K00662280@5	0.0017064846416382253	0.0010515247108307045					BRD-K00662280@5	0.4526952695269527	0.546843853820598
		BRD-K00673382@2.963442382	0.013196480938416423	0.011363636363636364					BRD-K00673382@2.963442382	0.4644039735099338	0.49167397020157755
		BRD-K00824317@2.290879246	0.03225806451612903	0.007858546168958742					BRD-K00824317@2.290879246	0.5019364833462432	0.6813880126182965
		BRD-K01095011@2.684245684	0.007042253521126761	0.004291845493562232					BRD-K01095011@2.684245684	0.5413584398117014	0.5120865139949109
		BRD-K01244426@2.179261282	0.01	0.003003003003003003					BRD-K01244426@2.179261282	0.6014760147601476	0.2936936936936937
		BRD-K01292756@5.416576243	0.03409090909090909	0.21428571428571427					BRD-K01292756@5.416576243	0.39823008849557523	0.8653846153846154
		BRD-K01555864@5	0.0	0.0					BRD-K01555864@5	0.3856858846918489	0.5871670702179177
		BRD-K01624546@0.5	0.0	0.0					BRD-K01624546@0.5	0.42311886586695746	0.6537489469250211
		BRD-K01648091@5	0.0	0.0					BRD-K01648091@5	0.6775218427323273	0.5675316034597472
		BRD-K01663662@2.890957812	0.014074074074074074	0.02710413694721826					BRD-K01663662@2.890957812	0.4649621212121212	0.37798306389530406
		BRD-K01815685@5	0.06588235294117648	0.07253886010362694					BRD-K01815685@5	0.5413394919168592	0.8323863636363636
		BRD-K01824921@5	0.0	0.0					BRD-K01824921@5	0.44804375262936474	0.6813819577735125
		BRD-K01868942@5	0.005313496280552604	0.005574136008918618					BRD-K01868942@5	0.614529280948851	0.6191187453323376
		BRD-K01902415@0.5	0.0032017075773745998	0.0031545741324921135					BRD-K01902415@0.5	0.3228144989339019	0.44529411764705884
		BRD-K02265150@3.186931643	0.009916492693110648	0.07206068268015171					BRD-K02265150@3.186931643	0.5618597320724981	0.501759324419423
		BRD-K02275692@1.779077501	0.0010395010395010396	0.0022172949002217295					BRD-K02275692@1.779077501	0.5380747126436781	0.46608587429993775
		BRD-K02292852@1.466925366	0.0	0.0					BRD-K02292852@1.466925366	0.3563390847711928	0.57997557997558
		BRD-K02404261@5	0.0	0.0					BRD-K02404261@5	0.3571674114816088	0.6555205047318612
		BRD-K02407574@4.043786443	0.25170068027210885	0.30833333333333335					BRD-K02407574@4.043786443	0.6791277258566978	0.7956204379562044
		BRD-K02607075@1.294113883	0.001171875	0.002742230347349177					BRD-K02607075@1.294113883	0.35691545808277325	0.5596228508042151
		BRD-K02637541@5	0.0	0.0					BRD-K02637541@5	0.7115384615384616	0.7551020408163265
		BRD-K02715688@2.381771937	0.0	0.0					BRD-K02715688@2.381771937	0.4440907282132909	0.7209302325581395
		BRD-K02764365@3.768871683	0.033112582781456956	0.024390243902439025					BRD-K02764365@3.768871683	0.7562814070351759	0.7984084880636605
		BRD-K02867583@2.693206167	0.0	0.0					BRD-K02867583@2.693206167	0.4846449136276392	0.33983849259757737
		BRD-K02953697@1.670704593	0.0	0.0					BRD-K02953697@1.670704593	0.560233918128655	0.3100323624595469
		BRD-K03067624@1.806486363	0.5511811023622047	0.7291666666666666					BRD-K03067624@1.806486363	0.8816793893129771	0.9428571428571428
		BRD-K03319035@3.1860907	0.36416184971098264	0.09292035398230089					BRD-K03319035@3.1860907	0.8528138528138528	0.8153973509933775
		BRD-K03842655@3.941965687	0.21641791044776118	0.6041666666666666					BRD-K03842655@3.941965687	0.4583333333333333	0.6285714285714286
		BRD-K03981224@3.200554899	0.0	0.0					BRD-K03981224@3.200554899	0.36627906976744184	0.7112299465240641
		BRD-K04010869@0.5	0.000752162467092892	0.0024937655860349127					BRD-K04010869@0.5	0.40049906425452275	0.4288577154308617
		BRD-K04111260@5	0.0	0.0					BRD-K04111260@5	0.5725513905683193	0.5640262060750447
		BRD-K04185004@2.899586507	0.0	0.0					BRD-K04185004@2.899586507	0.30712166172106825	0.5614828209764918
		BRD-K04430056@5	0.004689331770222743	0.004048582995951417					BRD-K04430056@5	0.5595959595959596	0.5051671732522797
		BRD-K04704168@2.760172935	0.0	0.0					BRD-K04704168@2.760172935	0.5164528722810932	0.5791119449656035
		BRD-K04804440@2.591897386	0.0	0.0					BRD-K04804440@2.591897386	0.42255498362189986	0.5246949447995352
		BRD-K04877770@5.311327498	0.0	0.0					BRD-K04877770@5.311327498	0.5410628019323671	0.39482961222091656
		BRD-K05181463@5	0.0	0.0					BRD-K05181463@5	0.5952127659574468	0.7776233495482975
		BRD-K05236810@3.493616987	0.0	0.0					BRD-K05236810@3.493616987	0.43828811616354607	0.8366156090444931
		BRD-K05395900@5	0.0006693440428380187	0.001183431952662722					BRD-K05395900@5	0.3588957055214724	0.5575221238938053
		BRD-K05434375@8.522394125	0.0	0.0					BRD-K05434375@8.522394125	0.5386554621848739	0.4197773411918795
		BRD-K05528470@5	0.03278688524590164	0.019762845849802372					BRD-K05528470@5	0.6746031746031746	0.4636363636363636
		BRD-K05653692@0.5	0.013953488372093023	0.007202881152460984					BRD-K05653692@0.5	0.5124201561391057	0.5328413284132841
		BRD-K05673000@1.955678727	0.0	0.0					BRD-K05673000@1.955678727	0.412704309063893	0.7062937062937062
		BRD-K05901394@5	0.002849002849002849	0.001652892561983471					BRD-K05901394@5	0.4323748668796592	0.6744186046511628
		BRD-K05977355@5	0.0	0.0					BRD-K05977355@5	0.41075463172164484	0.5933420365535248
		BRD-K06147391@5	0.0	0.0					BRD-K06147391@5	0.2566345873432488	0.6119610570236439
		BRD-K06181161@1.902628931	0.0	0.0					BRD-K06181161@1.902628931	0.40584088620342396	0.7209302325581395
		BRD-K06208435@6.954891077	0.0	0.0					BRD-K06208435@6.954891077	0.7035175879396985	0.4713804713804714
		BRD-K06543683@5.463914538	0.5470085470085471	0.33507853403141363					BRD-K06543683@5.463914538	0.7145390070921985	0.8191056910569106
		BRD-K06854232@0.5	0.00909090909090909	0.002162162162162162					BRD-K06854232@0.5	0.7725856697819314	0.8581314878892734
		BRD-K06902185@11.94752837	0.0	0.0					BRD-K06902185@11.94752837	0.756490599820949	0.48396334478808706
		BRD-K07208025@3.444502113	0.0	0.0					BRD-K07208025@3.444502113	0.31156879929886067	0.6516956920256646
		BRD-K07220430@2.713601701	0.0019342359767891683	0.0010940919037199124					BRD-K07220430@2.713601701	0.6598279285241562	0.640745501285347
		BRD-K07572174@5	0.01744186046511628	0.004431314623338257					BRD-K07572174@5	0.35375494071146246	0.6729323308270677
		BRD-K07753030@5	0.0	0.0					BRD-K07753030@5	0.4039971448965025	0.7026691495965239
		BRD-K07996107@2.022292131	0.0	0.0					BRD-K07996107@2.022292131	0.4562410329985653	0.7460410557184751
		BRD-K08033334@5	0.002570694087403599	0.0012853470437017994					BRD-K08033334@5	0.3033292231812577	0.8028720626631853
		BRD-K08078237@4.014452801	0.6233333333333333	0.36310679611650487					BRD-K08078237@4.014452801	0.9696356275303644	0.9835728952772074
		BRD-K08109516@5	0.012711864406779662	0.0029644268774703555					BRD-K08109516@5	0.6848418756815703	0.3594733829421866
		BRD-K08252256@3.13343668	0.006369426751592357	0.001379310344827586					BRD-K08252256@3.13343668	0.3656403079076277	0.6975967957276369
		BRD-K08273968@2.834738059	0.007874015748031496	0.00141643059490085					BRD-K08273968@2.834738059	0.4705525197328476	0.6295694557270511
		BRD-K08303368@5	0.0	0.0					BRD-K08303368@5	0.6095461658841941	0.4887076537013802
		BRD-K08556791@5	0.0004640371229698376	0.0013315579227696406					BRD-K08556791@5	0.2657376261412782	0.4800347222222222
		BRD-K08619574@1.565335899	0.019644527595884004	0.05511811023622047					BRD-K08619574@1.565335899	0.41144781144781145	0.7924773022049286
		BRD-K08832567@5	0.018796992481203006	0.007668711656441718					BRD-K08832567@5	0.3598425196850394	0.7872523686477175
		BRD-K08973992@0.5	0.0019193857965451055	0.0014285714285714286					BRD-K08973992@0.5	0.49417249417249415	0.46971935007385524
		BRD-K09397065@5	0.0072992700729927005	0.0010449320794148381					BRD-K09397065@5	0.43082437275985663	0.4017379679144385
		BRD-K09416995@6.179864104	0.007575757575757576	0.0030257186081694403					BRD-K09416995@6.179864104	0.2868913857677903	0.5530685920577617
		BRD-K09497549@4.342932546	0.0	0.0					BRD-K09497549@4.342932546	0.5506329113924051	0.5727871250914411
		BRD-K09635134@0.5	0.0	0.0					BRD-K09635134@0.5	0.6673553719008265	0.41490044958253053
		BRD-K09668667@5	0.0	0.0					BRD-K09668667@5	0.30094228504122494	0.88204833141542
		BRD-K09778810@5	0.09565217391304348	0.037037037037037035					BRD-K09778810@5	0.8242914979757086	0.9000884173297966
		BRD-K09859624@2.373335218	0.0	0.0					BRD-K09859624@2.373335218	0.6147757255936676	0.39727195225916456
		BRD-K09963420@1.303871981	0.0	0.0					BRD-K09963420@1.303871981	0.4594594594594595	0.5375
		BRD-K10042277@5	0.05460750853242321	0.055299539170506916					BRD-K10042277@5	0.6310231023102311	0.6732394366197183
		BRD-K10065684@5	0.0	0.0					BRD-K10065684@5	0.6408376963350786	0.4473684210526316
		BRD-K10176267@5	0.010471204188481676	0.0021645021645021645					BRD-K10176267@5	0.46793650793650793	0.4788823911630929
		BRD-K10314788@3.399345449	0.0072992700729927005	0.0009784735812133072					BRD-K10314788@3.399345449	0.3421232876712329	0.5982035928143713
		BRD-K10670311@2.510087036	0.0	0.0					BRD-K10670311@2.510087036	0.2768233387358185	0.6474601971190296
		BRD-K10671814@3.181043424	0.0	0.0					BRD-K10671814@3.181043424	0.31952861952861955	0.628060886829914
		BRD-K10870738@7.780243596	0.16827852998065765	0.16634799235181644					BRD-K10870738@7.780243596	0.6494845360824743	0.8389830508474576
		BRD-K10995081@2.475439678	0.23618090452261306	0.06258322237017311					BRD-K10995081@2.475439678	0.77217125382263	0.7709923664122137
		BRD-K11129031@3.994673024	0.0	0.0					BRD-K11129031@3.994673024	0.30964109781843774	0.5459057071960298
		BRD-K11196887@3.131548624	0.007261410788381743	0.01129032258064516					BRD-K11196887@3.131548624	0.38223938223938225	0.5615883306320908
		BRD-K11399644@4.137008795	0.002026342451874367	0.0032					BRD-K11399644@4.137008795	0.32798165137614677	0.5116279069767442
		BRD-K11640013@5	0.0	0.0					BRD-K11640013@5	0.3403434980722047	0.5990129549660703
		BRD-K11717138@2.358026858	0.0	0.0					BRD-K11717138@2.358026858	0.37762634866553096	0.7578347578347578
		BRD-K11742128@3.176092207	0.0	0.0					BRD-K11742128@3.176092207	0.4298717418287133	0.781203007518797
		BRD-K11756522@5	0.0028328611898017	0.0019723865877712033					BRD-K11756522@5	0.29458740017746227	0.6974789915966386
		BRD-K12102668@3.351883551	0.0016590626296142678	0.006600660066006601					BRD-K12102668@3.351883551	0.5983455882352942	0.5710526315789474
		BRD-K12219985@5.611229174	0.0	0.0					BRD-K12219985@5.611229174	0.2611607142857143	0.6144957983193278
		BRD-K12260308@5	0.0007222824124232575	0.006018054162487462					BRD-K12260308@5	0.44502164502164504	0.6551943913320586
		BRD-K12513978@3.932663983	0.011278195488721804	0.027366020524515394					BRD-K12513978@3.932663983	0.3904761904761905	0.7141935483870968
		BRD-K12568846@4.323509541	0.0005543237250554324	0.0012165450121654502					BRD-K12568846@4.323509541	0.41086587436332767	0.6111111111111112
		BRD-K12906962@6.432693646	0.025	0.0011312217194570137					BRD-K12906962@6.432693646	0.9891891891891892	0.9014778325123153
		BRD-K12994359@5	0.0	0.0					BRD-K12994359@5	0.5035128805620609	0.4584221748400853
		BRD-K13211965@5	0.9303571428571429	0.8090062111801242					BRD-K13211965@5	0.9882459312839059	0.9341880341880342
		BRD-K13261168@5	0.0	0.0					BRD-K13261168@5	0.6118945432250154	0.5815850815850816
		BRD-K13533483@0.83152391	0.724812030075188	0.5786314525810324					BRD-K13533483@0.83152391	0.9313531353135314	0.9964689265536724
		BRD-K13544237@5	0.010101010101010102	0.002352941176470588					BRD-K13544237@5	0.5474649406688241	0.6928327645051194
		BRD-K13819402@5	0.0005319148936170213	0.0012610340479192938					BRD-K13819402@5	0.40900791235544737	0.5675675675675675
		BRD-K13926615@5	0.0004434589800443459	0.0009149130832570906					BRD-K13926615@5	0.40792682926829266	0.7555053642010163
		BRD-K13994703@3.380612552	0.0	0.0					BRD-K13994703@3.380612552	0.5743481324876674	0.5154965211891208
		BRD-K14204120@2.850101315	0.0004286326618088298	0.0010638297872340426					BRD-K14204120@2.850101315	0.5897435897435898	0.46059431524547806
		BRD-K14282469@5	0.14736842105263157	0.03431372549019608					BRD-K14282469@5	0.7771883289124668	0.7493606138107417
		BRD-K14496212@5	0.0	0.0					BRD-K14496212@5	0.6376712328767123	0.7797319932998324
		BRD-K14536225@5	0.0006291946308724832	0.0030425963488843813					BRD-K14536225@5	0.33803720333547144	0.654252017380509
		BRD-K14704277@3.813617819	0.0	0.0					BRD-K14704277@3.813617819	0.3985655737704918	0.510498687664042
		BRD-K14705039@3.916704848	0.0	0.0					BRD-K14705039@3.916704848	0.34866259971844205	0.5078605604921395
		BRD-K14796088@2.682243995	0.5106382978723404	0.1926605504587156					BRD-K14796088@2.682243995	0.7634278817139408	0.8241042345276873
		BRD-K14821540@9.836009734	0.7749077490774908	0.911062906724512					BRD-K14821540@9.836009734	0.8829663962920047	0.9744245524296675
		BRD-K14888893@4.779011347	0.010040160642570281	0.005045408678102927					BRD-K14888893@4.779011347	0.37920489296636084	0.4460431654676259
		BRD-K15025317@12.06278671	0.8648648648648649	0.9142857142857143					BRD-K15025317@12.06278671	0.8666666666666667	0.9629629629629629
		BRD-K15519488@5	0.3858520900321543	0.502092050209205					BRD-K15519488@5	0.6946454413892909	0.7817589576547231
		BRD-K15563106@5	0.001558846453624318	0.0021482277121374865					BRD-K15563106@5	0.5357887421820708	0.47769516728624534
		BRD-K15567136@2.66066435	0.0	0.0					BRD-K15567136@2.66066435	0.5098870056497176	0.3457854406130268
		BRD-K15715913@5	0.0830188679245283	0.04066543438077634					BRD-K15715913@5	0.42857142857142855	0.6444929116684842
		BRD-K15868788@5	0.049403747870528106	0.035024154589371984					BRD-K15868788@5	0.7243755383290267	0.6276119402985074
		BRD-K15933101@5	0.018900343642611683	0.01164021164021164					BRD-K15933101@5	0.5205143906919779	0.521792510742787
		BRD-K16195444@5	0.0031766200762388818	0.005040322580645161					BRD-K16195444@5	0.3575845762095307	0.5840760546642899
		BRD-K16474819@5	0.0003311806590495115	0.0038910505836575876					BRD-K16474819@5	0.25316455696202533	0.5869074492099323
		BRD-K16508793@5	0.0	0.0					BRD-K16508793@5	0.4122137404580153	0.4346749226006192
		BRD-K16542329@9.215753394	0.0	0.0					BRD-K16542329@9.215753394	0.42125830402500974	0.6131968145620023
		BRD-K16551401@5	0.0	0.0					BRD-K16551401@5	0.7013669821240799	0.5293650793650794
		BRD-K16604360@5	0.6704545454545454	0.9365079365079365					BRD-K16604360@5	0.6830065359477124	0.8636363636363636
		BRD-K17016787@3.467630501	0.0	0.0					BRD-K17016787@3.467630501	0.5622047244094488	0.4897119341563786
		BRD-K17294426@2.041030343	0.007766990291262136	0.010101010101010102					BRD-K17294426@2.041030343	0.614168247944339	0.6153358681875792
		BRD-K17378184@2.038880971	0.02390438247011952	0.031578947368421054					BRD-K17378184@2.038880971	0.7657200811359026	0.5309423347398031
		BRD-K17565903@2.554120146	0.0	0.0					BRD-K17565903@2.554120146	0.6306818181818182	0.36185819070904646
		BRD-K17674993@2.022142924	0.10631229235880399	0.04341926729986431					BRD-K17674993@2.022142924	0.4933008526187576	0.7527881040892194
		BRD-K17953061@5.358700249	0.7868852459016393	1.0					BRD-K17953061@5.358700249	0.5619834710743802	0.9444444444444444
		BRD-K18059238@0.5	0.0	0.0					BRD-K18059238@0.5	0.4576702737110121	0.5577967416602017
		BRD-K18250272@3.022516113	0.0	0.0					BRD-K18250272@3.022516113	0.40143846563665425	0.8705950317735413
		BRD-K18518344@2.670129576	0.1588235294117647	0.4909090909090909					BRD-K18518344@2.670129576	0.3698630136986301	0.631578947368421
		BRD-K18550767@5	0.0	0.0					BRD-K18550767@5	0.47990762124711317	0.6191895113230036
		BRD-K18787491@5	0.3707865168539326	0.11498257839721254					BRD-K18787491@5	0.8729838709677419	0.8651348651348651
		BRD-K18910433@9.178287725	0.3656509695290859	0.2926829268292683					BRD-K18910433@9.178287725	0.48688224527150703	0.9333333333333333
		BRD-K18922609@3.287274238	0.0	0.0					BRD-K18922609@3.287274238	0.29446640316205536	0.46767106089139987
		BRD-K19111024@4.658843599	0.007650542941757157	0.03734939759036145					BRD-K19111024@4.658843599	0.6913137114142139	0.6411451398135819
		BRD-K19227686@5	0.002507163323782235	0.007462686567164179					BRD-K19227686@5	0.7186379928315412	0.5204412719013628
		BRD-K19295594@5	0.0	0.0					BRD-K19295594@5	0.3209726443768997	0.4234161988773055
		BRD-K19309090@2.516724009	0.0	0.0					BRD-K19309090@2.516724009	0.5483711747285291	0.6741504854368932
		BRD-K19352500@5	0.07456828885400314	0.20833333333333334					BRD-K19352500@5	0.9546827794561934	0.9115384615384615
		BRD-K19360254@5	0.0	0.0					BRD-K19360254@5	0.598786828422877	0.559967585089141
		BRD-K19416115@5	0.000689655172413793	0.0010204081632653062					BRD-K19416115@5	0.5574074074074075	0.5482695810564663
		BRD-K19438463@5	0.0379746835443038	0.005952380952380952					BRD-K19438463@5	0.4810978767477991	0.5455079271873166
		BRD-K19462402@2.908281751	0.0	0.0					BRD-K19462402@2.908281751	0.6058673469387755	0.5930087390761548
		BRD-K19554809@5	0.004418262150220913	0.003329633740288568					BRD-K19554809@5	0.3122775800711744	0.5362872421695951
		BRD-K20338176@2.59186449	0.0	0.0					BRD-K20338176@2.59186449	0.5787746170678337	0.529
		BRD-K20620780@5	0.03389830508474576	0.014466546112115732					BRD-K20620780@5	0.3389656938044035	0.6439688715953308
		BRD-K20655524@3.156330526	0.0038927335640138406	0.00878048780487805					BRD-K20655524@3.156330526	0.393646408839779	0.6635622817229336
		BRD-K20714604@5	0.010309278350515464	0.002938295788442703					BRD-K20714604@5	0.5452054794520548	0.4853658536585366
		BRD-K20742498@5	0.273224043715847	0.08					BRD-K20742498@5	0.8407960199004975	0.8292443572129539
		BRD-K21283037@5	0.0	0.0					BRD-K21283037@5	0.635755258126195	0.45957152729785766
		BRD-K21350491@8.177337536	0.005128205128205128	0.0010638297872340426					BRD-K21350491@8.177337536	0.6775114155251142	0.921583850931677
		BRD-K21548250@2.15527674	0.0010482180293501049	0.002688172043010753					BRD-K21548250@2.15527674	0.3929712460063898	0.41302887844190733
		BRD-K21565985@4.538567476	0.0	0.0					BRD-K21565985@4.538567476	0.54375	0.30579964850615116
		BRD-K21680192@1.932730167	0.30120481927710846	0.06648936170212766					BRD-K21680192@1.932730167	0.927007299270073	0.9577677224736049
		BRD-K21733600@5	0.0	0.0					BRD-K21733600@5	0.36279926335174956	0.5112456747404844
		BRD-K22031190@3.996840475	0.0	0.0					BRD-K22031190@3.996840475	0.36703741152679475	0.4329159212880143
		BRD-K22193694@4.094288517	0.0	0.0					BRD-K22193694@4.094288517	0.3972972972972973	0.5919463087248322
		BRD-K22936972@3.146108817	0.0	0.0					BRD-K22936972@3.146108817	0.3231939163498099	0.6783302639656231
		BRD-K22969690@5	0.006802721088435374	0.02569593147751606					BRD-K22969690@5	0.43217893217893216	0.7130952380952381
		BRD-K23478508@1.280510631	0.1111111111111111	0.029411764705882353					BRD-K23478508@1.280510631	0.5466666666666666	0.6029411764705882
		BRD-K23583188@6.555164885	0.013846153846153847	0.009109311740890687					BRD-K23583188@6.555164885	0.5583277140930546	0.5443786982248521
		BRD-K23704908@11.62613007	0.0	0.0					BRD-K23704908@11.62613007	0.43441466854724964	0.5825977301387137
		BRD-K23913458@5	0.007936507936507936	0.009641873278236915					BRD-K23913458@5	0.4983432736911862	0.6209744013212222
		BRD-K24084088@5	0.01564945226917058	0.010964912280701754					BRD-K24084088@5	0.4861392832995267	0.49930555555555556
		BRD-K24132293@3.151229455	0.8682634730538922	0.3287981859410431					BRD-K24132293@3.151229455	0.8853615520282186	0.952561669829222
		BRD-K24396733@5	0.532608695652174	0.0873440285204991					BRD-K24396733@5	0.8251121076233184	0.8087912087912088
		BRD-K24616672@3.666078334	0.14285714285714285	0.008896797153024912					BRD-K24616672@3.666078334	0.947429906542056	0.9268571428571428
		BRD-K25140590@5	0.0025220680958385876	0.0025906735751295338					BRD-K25140590@5	0.44724409448818897	0.47254575707154745
		BRD-K25224017@2.54159341	0.04024767801857585	0.01943198804185351					BRD-K25224017@2.54159341	0.3592171717171717	0.4995610184372256
		BRD-K25394294@3.409285393	0.0	0.0					BRD-K25394294@3.409285393	0.3696139476961395	0.8221606648199447
		BRD-K25650355@5	0.011494252873563218	0.02155688622754491					BRD-K25650355@5	0.6398963730569949	0.5323275862068966
		BRD-K25741894@3.857171709	0.01675977653631285	0.016722408026755852					BRD-K25741894@3.857171709	0.4316367265469062	0.6139105748757985
		BRD-K26005076@5.739135845	0.0006847305096351364	0.007478632478632479					BRD-K26005076@5.739135845	0.4255492270138324	0.6297411198073449
		BRD-K26548821@5	0.0	0.0					BRD-K26548821@5	0.404551201011378	0.42244224422442245
		BRD-K26862302@5	0.0	0.0					BRD-K26862302@5	0.6190476190476191	0.441747572815534
		BRD-K27130738@2.059764096	0.0041356492969396195	0.01050420168067227					BRD-K27130738@2.059764096	0.18070009460737937	0.6228260869565218
		BRD-K27305650@8.134229626	0.2367816091954023	0.20275590551181102					BRD-K27305650@8.134229626	0.5569536423841059	0.9221491228070176
		BRD-K27316855@0.5	0.0	0.0					BRD-K27316855@0.5	0.6122881355932204	0.3412042502951594
		BRD-K27351809@2.699187194	0.0	0.0					BRD-K27351809@2.699187194	0.4535169699950812	0.5666871542716656
		BRD-K27450477@9.013383504	0.029787234042553193	0.008793969849246231					BRD-K27450477@9.013383504	0.4416167664670659	0.6024506466984343
		BRD-K27499107@0.5	0.0	0.0					BRD-K27499107@0.5	0.6764436296975253	0.47551546391752575
		BRD-K27710560@12.61242081	0.0014245014245014246	0.0013774104683195593					BRD-K27710560@12.61242081	0.4838526912181303	0.6219956300072833
		BRD-K27721098@5	0.004484304932735426	0.004901960784313725					BRD-K27721098@5	0.45780856423173805	0.5765265662172878
		BRD-K27737647@5.600851509	0.016666666666666666	0.018915510718789406					BRD-K27737647@5.600851509	0.6944243301955105	0.7503912363067292
		BRD-K28143534@5	0.20693928128872366	0.25303030303030305					BRD-K28143534@5	0.8606921029281278	0.8185654008438819
		BRD-K28183345@3.445992239	0.01332794830371567	0.025541795665634675					BRD-K28183345@3.445992239	0.38226932023778754	0.8253348214285714
		BRD-K28307902@3.620409484	0.0	0.0					BRD-K28307902@3.620409484	0.3944856839872747	0.33665158371040727
		BRD-K28453807@2.696355482	0.0	0.0					BRD-K28453807@2.696355482	0.2697183098591549	0.6554478037649744
		BRD-K28542495@2.89129015	0.000998003992015968	0.002512562814070352					BRD-K28542495@2.89129015	0.4909297052154195	0.6386430678466076
		BRD-K28667196@3.432389344	0.0	0.0					BRD-K28667196@3.432389344	0.3758710801393728	0.559662775616083
		BRD-K28680267@5	0.0	0.0					BRD-K28680267@5	0.5168738898756661	0.4343283582089552
		BRD-K28761891@5	0.00045610034207525655	0.0022002200220022					BRD-K28761891@5	0.25859658932065976	0.5623100303951368
		BRD-K28806945@5	0.01507537688442211	0.00597609561752988					BRD-K28806945@5	0.517454954954955	0.7690376569037657
		BRD-K28936863@2.350190513	0.013375486381322957	0.047619047619047616					BRD-K28936863@2.350190513	0.37335572348166807	0.7498594716132658
		BRD-K29113274@1.881712114	0.000881057268722467	0.002127659574468085					BRD-K29113274@1.881712114	0.36651411136536993	0.7144981412639405
		BRD-K29133151@5	0.0021201413427561835	0.024072216649949848					BRD-K29133151@5	0.39303691275167785	0.5863579474342928
		BRD-K29359156@9.118208676	0.13114754098360656	0.029197080291970802					BRD-K29359156@9.118208676	0.6528455284552845	0.6393312101910829
		BRD-K29458283@3.287179579	0.0	0.0					BRD-K29458283@3.287179579	0.5807770961145194	0.4916330063473745
		BRD-K29582677@6.18054846	0.14383561643835616	0.044967880085653104					BRD-K29582677@6.18054846	0.6486161251504212	0.6029082774049217
		BRD-K29950728@5	0.006932733745549934	0.039029535864978905					BRD-K29950728@5	0.8122605363984674	0.5123867069486405
		BRD-K30197592@5	0.2033195020746888	0.06490066225165562					BRD-K30197592@5	0.7671111111111111	0.6222062004325883
		BRD-K30240666@2.174090752	0.0	0.0					BRD-K30240666@2.174090752	0.4662756598240469	0.6086124401913876
		BRD-K30296925@5	0.0015337423312883436	0.001314060446780552					BRD-K30296925@5	0.5114603798297315	0.7224791859389454
		BRD-K30421593@5	0.007306889352818371	0.01859229747675963					BRD-K30421593@5	0.33300248138957816	0.5518092105263158
		BRD-K30480208@2.870099305	0.0	0.0					BRD-K30480208@2.870099305	0.31101321585903086	0.4909596662030598
		BRD-K30685142@1.287216618	0.0009182736455463728	0.0010615711252653928					BRD-K30685142@1.287216618	0.5517790759426447	0.6453416149068323
		BRD-K30867024@5	0.5545851528384279	0.8819444444444444					BRD-K30867024@5	0.7522123893805309	0.9375
		BRD-K31342827@6.060846144	0.9358974358974359	0.44242424242424244					BRD-K31342827@6.060846144	0.9718804920913884	0.9584055459272097
		BRD-K31491153@5	0.0	0.0					BRD-K31491153@5	0.4328267477203647	0.5185724690458849
		BRD-K31611373@0.5	0.0	0.0					BRD-K31611373@0.5	0.2345415778251599	0.6875
		BRD-K31627533@2.698873512	0.0	0.0					BRD-K31627533@2.698873512	0.6367738296672307	0.6575422248107163
		BRD-K32164935@8.028263598	0.0	0.0					BRD-K32164935@8.028263598	0.5293560606060606	0.3777027027027027
		BRD-K32247306@5	0.0	0.0					BRD-K32247306@5	0.3474835886214442	0.5227123107307439
		BRD-K32501161@5	0.0	0.0					BRD-K32501161@5	0.695859872611465	0.9864559819413092
		BRD-K32584078@5	0.08424908424908426	0.028785982478097622					BRD-K32584078@5	0.5233441910966341	0.8397212543554007
		BRD-K32744045@3.372235441	0.6273972602739726	0.24918389553862894					BRD-K32744045@3.372235441	0.7698826597131682	0.9321231254932912
		BRD-K32755366@2.288701054	0.0037174721189591076	0.004752851711026616					BRD-K32755366@2.288701054	0.35541019351321884	0.7541931752458069
		BRD-K32821942@3.60668937	0.6306695464362851	0.3295711060948081					BRD-K32821942@3.60668937	0.5096774193548387	0.9753086419753086
		BRD-K32828673@2.692631968	0.3034825870646766	0.37423312883435583					BRD-K32828673@2.692631968	0.8627145085803433	0.8876404494382022
		BRD-K32830106@3.539143994	0.013888888888888888	0.0121580547112462					BRD-K32830106@3.539143994	0.4856338028169014	0.6510574018126888
		BRD-K33204703@9.642626519	0.0011441647597254005	0.0018975332068311196					BRD-K33204703@9.642626519	0.3958333333333333	0.5599214145383105
		BRD-K33211335@2.70033502	0.006024096385542169	0.002136752136752137					BRD-K33211335@2.70033502	0.7024572649572649	0.8132343846629561
		BRD-K33396764@0.5	0.0	0.0					BRD-K33396764@0.5	0.26679841897233203	0.7903981264637002
		BRD-K33453211@2.188279559	0.0006337135614702154	0.0011350737797956867					BRD-K33453211@2.188279559	0.5883734586024663	0.6353836398224477
		BRD-K33583600@5	0.004784688995215311	0.004993757802746567					BRD-K33583600@5	0.6420798065296252	0.3798283261802575
		BRD-K33710385@6.015276396	0.0003937007874015748	0.0012360939431396785					BRD-K33710385@6.015276396	0.3540856031128405	0.7187120291616039
		BRD-K34092021@5.686599578	0.0	0.0					BRD-K34092021@5.686599578	0.45525830258302585	0.8450342465753424
		BRD-K34154330@2.933856499	0.0	0.0					BRD-K34154330@2.933856499	0.7007672634271099	0.6715686274509803
		BRD-K34157611@3.962919124	0.0	0.0					BRD-K34157611@3.962919124	0.3442093940480459	0.5539526832083093
		BRD-K34415467@2.353393249	0.0	0.0					BRD-K34415467@2.353393249	0.6236905721192587	0.6526138279932546
		BRD-K34685430@5	0.008016032064128256	0.009876543209876543					BRD-K34685430@5	0.4077578051087985	0.4541622760800843
		BRD-K34776109@2.038255778	0.03225806451612903	0.004149377593360996					BRD-K34776109@2.038255778	0.5011210762331838	0.48639825897714906
		BRD-K34820100@5	0.0	0.0					BRD-K34820100@5	0.3788010425716768	0.5607717041800643
		BRD-K35189033@3.200554899	0.05303030303030303	0.00782122905027933					BRD-K35189033@3.200554899	0.6358885017421603	0.5551330798479087
		BRD-K35240538@2.670436611	0.0	0.0					BRD-K35240538@2.670436611	0.4968814968814969	0.87599266951741
		BRD-K35458079@14.35138623	0.02045209903121636	0.10079575596816977					BRD-K35458079@14.35138623	0.4727592267135325	0.6065388951521984
		BRD-K35531059@4.128276107	0.0022371364653243847	0.003355704697986577					BRD-K35531059@4.128276107	0.4430604982206406	0.4319167389418907
		BRD-K35586044@2.558174945	0.02459016393442623	0.007361963190184049					BRD-K35586044@2.558174945	0.3386319845857418	0.5873015873015873
		BRD-K35708212@1.372166185	0.0	0.0					BRD-K35708212@1.372166185	0.3582089552238806	0.5333333333333333
		BRD-K35941380@5	0.041666666666666664	0.01001001001001001					BRD-K35941380@5	0.5225277940315974	0.533134328358209
		BRD-K35960502@3.056985698	0.0015772870662460567	0.0016666666666666668					BRD-K35960502@3.056985698	0.598904443091905	0.6327974276527332
		BRD-K36007650@1.836778567	0.43434343434343436	0.5058823529411764					BRD-K36007650@1.836778567	0.2616487455197133	0.8295454545454546
		BRD-K36055864@3.554324401	0.592391304347826	0.6449704142011834					BRD-K36055864@3.554324401	0.716	0.9675675675675676
		BRD-K36116267@5.98068168	0.0	0.0					BRD-K36116267@5.98068168	0.6201117318435754	0.33970925784238715
		BRD-K36377456@5	0.0	0.0					BRD-K36377456@5	0.3105072463768116	0.6883534136546184
		BRD-K36638830@6.16402875	0.0	0.0					BRD-K36638830@6.16402875	0.4028301886792453	0.400562851782364
		BRD-K36862742@3.018484934	0.0005425935973955507	0.0022222222222222222					BRD-K36862742@3.018484934	0.33047210300429186	0.6280587275693311
		BRD-K36927236@5.060692685	0.0	0.0					BRD-K36927236@5.060692685	0.4201424211597152	0.4293139293139293
		BRD-K36965586@5	0.014084507042253521	0.005946481665014866					BRD-K36965586@5	0.4663265306122449	0.2948387096774194
		BRD-K37249724@2.18069052	0.07336956521739131	0.05555555555555555					BRD-K37249724@2.18069052	0.7238962859145059	0.8446443172526574
		BRD-K37270826@2.327780878	0.0029498525073746312	0.0022497187851518562					BRD-K37270826@2.327780878	0.8401598401598401	0.5701694915254237
		BRD-K37289225@5	0.0	0.0					BRD-K37289225@5	0.6589002795899348	0.48193592365371507
		BRD-K37447567@5	0.0005257623554153522	0.001176470588235294					BRD-K37447567@5	0.5767472240365774	0.5922199865861838
		BRD-K37561857@9.320838713	0.0	0.0					BRD-K37561857@9.320838713	0.7894736842105263	0.3310696095076401
		BRD-K37682401@3.46858695	0.007326007326007326	0.002583979328165375					BRD-K37682401@3.46858695	0.5659875996457041	0.5503875968992248
		BRD-K37688416@2.351250047	0.0	0.0					BRD-K37688416@2.351250047	0.25551684088269455	0.6842923794712286
		BRD-K37694030@5	0.0	0.0					BRD-K37694030@5	0.4	0.47697974217311234
		BRD-K37798499@1.699071991	0.696969696969697	0.5679012345679012					BRD-K37798499@1.699071991	0.7944983818770227	0.9627450980392157
		BRD-K37846922@0.5	0.004273504273504274	0.0010799136069114472					BRD-K37846922@0.5	0.4944612286002014	0.346262341325811
		BRD-K37848908@1.924727599	0.0	0.0					BRD-K37848908@1.924727599	0.2996529116853066	0.514228987425546
		BRD-K38003476@2.020107572	0.0	0.0					BRD-K38003476@2.020107572	0.4645390070921986	0.7878006872852233
		BRD-K38055836@4.478916575	0.0011689070718877848	0.0018957345971563982					BRD-K38055836@4.478916575	0.46849196001738375	0.6282051282051282
		BRD-K38197229@6.860289652	0.0	0.0					BRD-K38197229@6.860289652	0.3432657926102503	0.7249842668344871
		BRD-K38251852@5.73980034	0.004464285714285714	0.008802816901408451					BRD-K38251852@5.73980034	0.6078112286411717	0.6019339242546333
		BRD-K38305202@5	0.0	0.0					BRD-K38305202@5	0.8045325779036827	0.6008462623413258
		BRD-K38323065@5.579867659	0.01486988847583643	0.004119464469618949					BRD-K38323065@5.579867659	0.5136436597110754	0.39555006180469715
		BRD-K38347298@5	0.0004892367906066536	0.00102880658436214					BRD-K38347298@5	0.4986468200270636	0.475177304964539
		BRD-K38436528@3.155886264	0.0423728813559322	0.020366598778004074					BRD-K38436528@3.155886264	0.6490963855421686	0.45320715036803366
		BRD-K38449220@2.999589776	0.0	0.0					BRD-K38449220@2.999589776	0.43985161632220454	0.50394656952034
		BRD-K38775274@6.370058674	0.07869742198100407	0.05518553758325404					BRD-K38775274@6.370058674	0.66110183639399	0.7008849557522124
		BRD-K38903228@1.637839169	0.0	0.0					BRD-K38903228@1.637839169	0.3911764705882353	0.4307692307692308
		BRD-K39187410@5	0.0	0.0					BRD-K39187410@5	0.49355971896955503	0.4994075829383886
		BRD-K39188321@2.54802347	0.06712564543889846	0.03732057416267943					BRD-K39188321@2.54802347	0.6284648187633263	0.7017857142857142
		BRD-K39339537@4.26886216	0.0	0.0					BRD-K39339537@4.26886216	0.35067774376912986	0.5272846811308349
		BRD-K39356024@7.320922047	0.06291390728476821	0.03467153284671533					BRD-K39356024@7.320922047	0.2803308823529412	0.5695611577964519
		BRD-K39484304@6.936718482	0.48148148148148145	0.6363636363636364					BRD-K39484304@6.936718482	0.78125	0.6756756756756757
		BRD-K39915878@2.24267512	0.035897435897435895	0.008997429305912597					BRD-K39915878@2.24267512	0.6801675977653632	0.36949924127465855
		BRD-K39965020@0.5	0.0	0.0					BRD-K39965020@0.5	0.37777777777777777	0.6517571884984026
		BRD-K39987650@2.767089434	0.0	0.0					BRD-K39987650@2.767089434	0.6788263283108644	0.5222696766320928
		BRD-K40227168@3.396845513	0.06	0.004					BRD-K40227168@3.396845513	0.4630522088353414	0.8422205989773557
		BRD-K40530731@3.45579018	0.0020294266869609334	0.004347826086956522					BRD-K40530731@3.45579018	0.33545422410745845	0.6134453781512605
		BRD-K40887525@5	0.0	0.0					BRD-K40887525@5	0.47713498622589534	0.5686145764937623
		BRD-K40901640@5	0.0	0.0					BRD-K40901640@5	0.4504950495049505	0.503690036900369
		BRD-K40905133@5	0.001979414093428345	0.0072254335260115606					BRD-K40905133@5	0.2702702702702703	0.8309726156751652
		BRD-K40919711@3.269324322	0.32673267326732675	0.0944206008583691					BRD-K40919711@3.269324322	0.7219787100814026	0.8636704119850187
		BRD-K40965114@5	0.11475409836065574	0.06049382716049383					BRD-K40965114@5	0.30908469945355194	0.6152277362338545
		BRD-K41406082@4.011409411	0.0	0.0					BRD-K41406082@4.011409411	0.4987873888439774	0.38756281407035176
		BRD-K41707108@0.5	0.0	0.0					BRD-K41707108@0.5	0.6262057877813505	0.46618791143028127
		BRD-K41713976@6.226303002	0.038461538461538464	0.0027816411682892906					BRD-K41713976@6.226303002	0.5746785361028685	0.5238954012623985
		BRD-K41876534@5	0.014354066985645933	0.0068415051311288486					BRD-K41876534@5	0.43514150943396224	0.73457199734572
		BRD-K41996876@13.57264476	0.0	0.0					BRD-K41996876@13.57264476	0.37763578274760384	0.42733188720173537
		BRD-K42095107@5	0.0	0.0					BRD-K42095107@5	0.3454782042940794	0.5418367346938775
		BRD-K42142750@2.845806789	0.0	0.0					BRD-K42142750@2.845806789	0.3463976945244957	0.5012510425354462
		BRD-K42221274@5	0.0	0.0					BRD-K42221274@5	0.49827288428324695	0.6852731591448931
		BRD-K42348709@3.206686531	0.0	0.0					BRD-K42348709@3.206686531	0.6232709519934907	0.6325350949628407
		BRD-K42352790@0.5	0.0	0.0					BRD-K42352790@0.5	0.42096018735363	0.49045020463847205
		BRD-K42596464@2.286008567	0.0013404825737265416	0.0012091898428053204					BRD-K42596464@2.286008567	0.2	0.81625
		BRD-K42635745@2.96240998	0.0	0.0					BRD-K42635745@2.96240998	0.58913813459268	0.5181723779854621
		BRD-K43149758@3.142330937	0.0	0.0					BRD-K43149758@3.142330937	0.45289672544080606	0.5871979098628347
		BRD-K43245338@6.536753656	0.9470198675496688	0.3638676844783715					BRD-K43245338@6.536753656	0.9904955872369314	0.9851451721809588
		BRD-K43290182@5	0.045	0.03711340206185567					BRD-K43290182@5	0.32448733413751507	0.519639407598197
		BRD-K43389675@1.773110007	0.7727272727272727	0.4594594594594595					BRD-K43389675@1.773110007	0.7790055248618785	0.597457627118644
		BRD-K43736954@2.774355918	0.0047694753577106515	0.003009027081243731					BRD-K43736954@2.774355918	0.45103092783505155	0.7366205652435358
		BRD-K43797669@5	0.0	0.0					BRD-K43797669@5	0.48769819573537454	0.6549192364170338
		BRD-K43860855@2.67975782	0.0	0.0					BRD-K43860855@2.67975782	0.23815309842041313	0.7480916030534351
		BRD-K43966364@5	0.0	0.0					BRD-K43966364@5	0.48556430446194226	0.6019522776572668
		BRD-K44067360@8.88952389	0.0	0.0					BRD-K44067360@8.88952389	0.4522417153996101	0.4630738522954092
		BRD-K44273375@3.252991174	0.003278688524590164	0.0011961722488038277					BRD-K44273375@3.252991174	0.5359007832898173	0.5914985590778098
		BRD-K44849676@6.633054943	0.0	0.0					BRD-K44849676@6.633054943	0.7398015435501654	0.548202614379085
		BRD-K44876623@5	0.0028011204481792717	0.0011904761904761906					BRD-K44876623@5	0.35939553219448095	0.45394190871369294
		BRD-K44899736@5	0.0010232796111537478	0.0038797284190106693					BRD-K44899736@5	0.2917358114835712	0.5295180722891566
		BRD-K45033733@5	0.0	0.0					BRD-K45033733@5	0.2929979605710401	0.5445356917245736
		BRD-K45071273@3.324200646	0.0	0.0					BRD-K45071273@3.324200646	0.509090909090909	0.6071871127633209
		BRD-K45158365@5	0.0012853470437017994	0.00205761316872428					BRD-K45158365@5	0.40476190476190477	0.55155010814708
		BRD-K45401373@5.474049153	0.0	0.0					BRD-K45401373@5.474049153	0.5296875	0.42857142857142855
		BRD-K45435259@5	0.0	0.0					BRD-K45435259@5	0.5897287939988459	0.6468354430379747
		BRD-K45479396@5	0.0	0.0					BRD-K45479396@5	0.3328460038986355	0.5040590405904058
		BRD-K45542189@2.554821618	0.0	0.0					BRD-K45542189@2.554821618	0.24429416737109044	0.5711462450592886
		BRD-K45662124@5	1.0	0.41545893719806765					BRD-K45662124@5	0.9806451612903225	0.926829268292683
		BRD-K45861246@3.054406153	0.0	0.0					BRD-K45861246@3.054406153	0.4724342663273961	0.42714723926380366
		BRD-K46018455@6.909524475	0.00482315112540193	0.0030120481927710845					BRD-K46018455@6.909524475	0.8231631382316313	0.3890523837551501
		BRD-K46068882@5	0.006920415224913495	0.0025348542458808617					BRD-K46068882@5	0.560427807486631	0.4337748344370861
		BRD-K46137903@2.046789862	0.0	0.0					BRD-K46137903@2.046789862	0.5130286202477574	0.7610899873257287
		BRD-K46211610@5.084488436	0.0051813471502590676	0.002232142857142857					BRD-K46211610@5.084488436	0.41148325358851673	0.736441484300666
		BRD-K46317332@2.564374256	0.005115089514066497	0.007677543186180422					BRD-K46317332@2.564374256	0.7484433374844334	0.47434885556432516
		BRD-K46435977@5	0.010960105217010083	0.027563395810363836					BRD-K46435977@5	0.4225531914893617	0.5996376811594203
		BRD-K46441700@5	0.7154471544715447	0.10126582278481013					BRD-K46441700@5	0.8922323303009098	0.963718820861678
		BRD-K46556543@2.515283491	0.0	0.0					BRD-K46556543@2.515283491	0.7795992714025501	0.2862876254180602
		BRD-K46937689@5.312768527	0.0	0.0					BRD-K46937689@5.312768527	0.4980544747081712	0.38764385221078135
		BRD-K46982791@5	0.0	0.0					BRD-K46982791@5	0.5512483574244416	0.5790200138026225
		BRD-K47105409@8.49459876	0.023076923076923078	0.0038412291933418692					BRD-K47105409@8.49459876	0.7498318762609281	0.8517952635599695
		BRD-K47192521@0.5	0.0	0.0					BRD-K47192521@0.5	0.4260061919504644	0.5620915032679739
		BRD-K47278471@3.426820656	0.013966480446927373	0.0071633237822349575					BRD-K47278471@3.426820656	0.6545454545454545	0.36937647987371747
		BRD-K47323024@3.35743186	0.001996007984031936	0.0014184397163120568					BRD-K47323024@3.35743186	0.28277464321274476	0.637247569184742
		BRD-K47328134@5	0.0	0.0					BRD-K47328134@5	0.2596899224806202	0.645610278372591
		BRD-K47598052@8.885553923	0.10416666666666667	0.05952380952380952					BRD-K47598052@8.885553923	0.5562724014336917	0.9249106078665077
		BRD-K47608922@5	0.004166666666666667	0.002079002079002079					BRD-K47608922@5	0.46049528301886794	0.49618805590851334
		BRD-K47631482@5	0.008553654743390357	0.013126491646778043					BRD-K47631482@5	0.47332185886402756	0.4700854700854701
		BRD-K47635719@2.301507926	0.0013633265167007499	0.0036363636363636364					BRD-K47635719@2.301507926	0.6990846681922197	0.6935300794551645
		BRD-K47639036@2.33688245	0.0	0.0					BRD-K47639036@2.33688245	0.5795724465558195	0.5958485958485958
		BRD-K47693913@2.878837447	0.0015360983102918587	0.0014388489208633094					BRD-K47693913@2.878837447	0.40283569641367806	0.45652173913043476
		BRD-K47869605@2.413096667	0.1952662721893491	0.38823529411764707					BRD-K47869605@2.413096667	0.5464684014869888	0.7170731707317073
		BRD-K47936004@5	0.0	0.0					BRD-K47936004@5	0.4178482068390325	0.6711319490957803
		BRD-K48168960@5.874332749	0.0	0.0					BRD-K48168960@5.874332749	0.3011404133998574	0.5980184005661713
		BRD-K48722258@1.47577441	0.002820432466311501	0.01618705035971223					BRD-K48722258@1.47577441	0.40823970037453183	0.559931506849315
		BRD-K49061529@5	0.0	0.0					BRD-K49061529@5	0.28360128617363345	0.7247329498767461
		BRD-K49071277@5	0.30718954248366015	0.1435114503816794					BRD-K49071277@5	0.8241065171688857	0.9025326170376056
		BRD-K49481516@2.715432356	0.0014814814814814814	0.001034126163391934					BRD-K49481516@2.715432356	0.30755711775043937	0.6457564575645757
		BRD-K49671696@5	0.05	0.012844036697247707					BRD-K49671696@5	0.7365196078431373	0.5585501858736059
		BRD-K49685476@0.5	0.8584905660377359	0.23842794759825328					BRD-K49685476@0.5	0.6501809408926418	0.9282433983926521
		BRD-K49807096@5	0.0	0.0					BRD-K49807096@5	0.5896168108776267	0.3249318801089918
		BRD-K50133271@3.821117006	0.0014184397163120568	0.001160092807424594					BRD-K50133271@3.821117006	0.32342342342342345	0.5374251497005988
		BRD-K50135270@5	0.0	0.0					BRD-K50135270@5	0.6949458483754513	0.7103321033210332
		BRD-K50214219@11.78110962	0.037037037037037035	0.007125890736342043					BRD-K50214219@11.78110962	0.7241813602015114	0.7898351648351648
		BRD-K50388907@2.771377896	0.0020161290322580645	0.0010964912280701754					BRD-K50388907@2.771377896	0.461864406779661	0.41923076923076924
		BRD-K50398167@5	0.0	0.0					BRD-K50398167@5	0.28143841515934537	0.7969512195121952
		BRD-K50406511@2.805192614	0.5483870967741935	0.1784776902887139					BRD-K50406511@2.805192614	0.8874824191279888	0.8194805194805195
		BRD-K50417881@2.650369088	0.006002400960384154	0.006613756613756613					BRD-K50417881@2.650369088	0.6630196936542669	0.7481481481481481
		BRD-K50422030@5	0.0	0.0					BRD-K50422030@5	0.34447900466562986	0.609353507565337
		BRD-K50859149@3.74105579	0.0	0.0					BRD-K50859149@3.74105579	0.6682738669238187	0.5380434782608695
		BRD-K50891186@5	0.0	0.0					BRD-K50891186@5	0.8014440433212996	0.8604651162790697
		BRD-K50938287@5	0.0	0.0					BRD-K50938287@5	0.4482587064676617	0.53125
		BRD-K51318897@3.340597797	0.6125	0.24019607843137256					BRD-K51318897@3.340597797	0.8019323671497585	0.8623376623376623
		BRD-K51465424@3.088188027	0.044444444444444446	0.01726263871763255					BRD-K51465424@3.088188027	0.554954954954955	0.652542372881356
		BRD-K51671335@5	0.0	0.0					BRD-K51671335@5	0.375743162901308	0.5553602811950791
		BRD-K51751936@2.56073382	0.014790009766987583	0.11361200428724544					BRD-K51751936@2.56073382	0.35214446952595935	0.7609756097560976
		BRD-K52075040@11.19729144	0.68125	0.6876971608832808					BRD-K52075040@11.19729144	0.7271794871794872	0.964625850340136
		BRD-K52075715@5	0.43333333333333335	0.7690839694656488					BRD-K52075715@5	0.8372513562386981	0.8621973929236499
		BRD-K52397688@5	0.006024096385542169	0.010341261633919338					BRD-K52397688@5	0.35733788395904437	0.6403669724770642
		BRD-K52662033@10.66838362	0.011111111111111112	0.0017094017094017094					BRD-K52662033@10.66838362	0.3612531969309463	0.5985169491525424
		BRD-K52721684@8.352232208	0.0	0.0					BRD-K52721684@8.352232208	0.6812411847672779	0.301498127340824
		BRD-K52989797@5	0.17841726618705037	0.4065573770491803					BRD-K52989797@5	0.8407079646017699	0.9582132564841499
		BRD-K53061490@3.777754406	0.0	0.0					BRD-K53061490@3.777754406	0.7528786536758193	0.5386565272496832
		BRD-K53123955@4.668493977	0.0	0.0					BRD-K53123955@4.668493977	0.35683530678148545	0.42636655948553054
		BRD-K53318339@2.85344121	0.006711409395973154	0.0009900990099009901					BRD-K53318339@2.85344121	0.49047619047619045	0.7193650793650793
		BRD-K53517854@2.301989697	0.0002848191398461977	0.0010298661174047373					BRD-K53517854@2.301989697	0.6117247238742566	0.4463732176069436
		BRD-K53737926@3.1860907	0.003115264797507788	0.002352941176470588					BRD-K53737926@3.1860907	0.3670840787119857	0.6826347305389222
		BRD-K53857191@5	0.0007974481658692185	0.0010869565217391304					BRD-K53857191@5	0.48719165085388993	0.6487681617182565
		BRD-K54094468@5	0.0008665511265164644	0.0011792452830188679					BRD-K54094468@5	0.6761102603369066	0.6449963476990505
		BRD-K54142781@11.55914672	0.0	0.0					BRD-K54142781@11.55914672	0.5261382799325464	0.4073107049608355
		BRD-K54210043@6.90175633	0.004761904761904762	0.003745318352059925					BRD-K54210043@6.90175633	0.5867768595041323	0.47544642857142855
		BRD-K54330070@7.545050063	0.037037037037037035	0.008519701810436636					BRD-K54330070@7.545050063	0.7307420494699647	0.7010169491525424
		BRD-K54411430@5	0.009977827050997782	0.011904761904761904					BRD-K54411430@5	0.40917905623787976	0.5192780968006563
		BRD-K54529596@4.602244146	0.0	0.0					BRD-K54529596@4.602244146	0.4190210903302825	0.7038770053475936
		BRD-K54759182@3.012931381	0.028070175438596492	0.00909090909090909					BRD-K54759182@3.012931381	0.5994718309859155	0.4785664089950808
		BRD-K54771420@2.147661523	0.010101010101010102	0.0140485312899106					BRD-K54771420@2.147661523	0.41775636613902273	0.4879421221864952
		BRD-K54790157@4.381289999	0.0	0.0					BRD-K54790157@4.381289999	0.27613412228796846	0.7142857142857143
		BRD-K55034111@5	0.002890173410404624	0.001037344398340249					BRD-K55034111@5	0.47767857142857145	0.530359355638166
		BRD-K55044200@2.736695718	0.0009182736455463728	0.0010224948875255625					BRD-K55044200@2.736695718	0.33803720333547144	0.6583385384134915
		BRD-K55127134@5	0.001326259946949602	0.0020833333333333333					BRD-K55127134@5	0.7041284403669725	0.9303030303030303
		BRD-K55191674@5	0.003389830508474576	0.012612612612612612					BRD-K55191674@5	0.32230142566191444	0.6872964169381107
		BRD-K55250441@3.222386979	0.0	0.0					BRD-K55250441@3.222386979	0.5409683426443203	0.4648
		BRD-K55424922@5	0.0196078431372549	0.0017064846416382253					BRD-K55424922@5	0.6826923076923077	0.5777576853526221
		BRD-K55468218@2.528637814	0.11244019138755981	0.049473684210526316					BRD-K55468218@2.528637814	0.8243978243978244	0.7424772568229531
		BRD-K55529781@5	0.000936768149882904	0.0034752389226759338					BRD-K55529781@5	0.467966573816156	0.5511208310552215
		BRD-K55567017@5	0.001984126984126984	0.0048367593712212815					BRD-K55567017@5	0.6617002629272568	0.502998001332445
		BRD-K55930204@9.910096398	0.0	0.0					BRD-K55930204@9.910096398	0.2336514669494521	0.6301239275500476
		BRD-K56104152@5	0.1	0.05					BRD-K56104152@5	0.7101449275362319	0.7101449275362319
		BRD-K56558538@2.412174185	0.0	0.0					BRD-K56558538@2.412174185	0.5161117078410311	0.5932098765432099
		BRD-K56596464@7.260891861	0.0	0.0					BRD-K56596464@7.260891861	0.4957918898240245	0.599444958371878
		BRD-K56699285@5	0.30010952902519167	0.7445652173913043					BRD-K56699285@5	0.9038142620232172	0.8637083993660856
		BRD-K56800335@5	0.0006954102920723226	0.0011376564277588168					BRD-K56800335@5	0.44587843463780186	0.7265943012211669
		BRD-K57033106@5	0.0008804539229113677	0.008771929824561403					BRD-K57033106@5	0.29577072899276574	0.6792332268370607
		BRD-K57432881@2.740566968	0.0	0.0					BRD-K57432881@2.740566968	0.47705802968960864	0.5674157303370787
		BRD-K57546357@5	0.00040241448692152917	0.000945179584120983					BRD-K57546357@5	0.42838078291814946	0.593711467324291
		BRD-K57569181@3.593154064	0.0	0.0					BRD-K57569181@3.593154064	0.23604060913705585	0.4869109947643979
		BRD-K57886322@2.022142924	0.0	0.0					BRD-K57886322@2.022142924	0.5863501483679525	0.6061349693251534
		BRD-K58220566@6.320587052	0.03260869565217391	0.010895883777239709					BRD-K58220566@6.320587052	0.8848063555114201	0.6785986290936786
		BRD-K58265391@3.6318137	0.0	0.0					BRD-K58265391@3.6318137	0.6506890353505093	0.5685863874345549
		BRD-K58466253@2.571589053	0.0033482142857142855	0.0027548209366391185					BRD-K58466253@2.571589053	0.6971698113207547	0.39859762675296656
		BRD-K58685305@5	0.0005688282138794084	0.0009930486593843098					BRD-K58685305@5	0.4452143785188393	0.6111771700356718
		BRD-K58736316@3.44509141	0.0	0.0					BRD-K58736316@3.44509141	0.5238718116415958	0.5636875439831105
		BRD-K58930050@5	0.0	0.0					BRD-K58930050@5	0.5984072810011376	0.3324905183312263
		BRD-K58938839@6.07356388	0.10804597701149425	0.10657596371882086					BRD-K58938839@6.07356388	0.5310693641618497	0.8770883054892601
		BRD-K59058766@2.838319447	0.007722007722007722	0.005988023952095809					BRD-K59058766@2.838319447	0.5571128241065172	0.6865284974093264
		BRD-K59197931@5	0.013223140495867768	0.02080624187256177					BRD-K59197931@5	0.3563302752293578	0.7005772005772006
		BRD-K59256312@2.395340507	0.015530629853321829	0.026627218934911243					BRD-K59256312@2.395340507	0.6120401337792643	0.6466431095406361
		BRD-K59273480@5	0.0002092487968194183	0.001176470588235294					BRD-K59273480@5	0.5337726523887973	0.5074393108848865
		BRD-K59284035@5	0.013157894736842105	0.007228915662650603					BRD-K59284035@5	0.37277777777777776	0.8243243243243243
		BRD-K59469039@7.899868597	0.5287817938420348	0.6706281833616299					BRD-K59469039@7.899868597	0.9713375796178344	0.8909444985394352
		BRD-K59574735@8.107071455	0.041666666666666664	0.011782032400589101					BRD-K59574735@8.107071455	0.718932443703086	0.6912590216519647
		BRD-K59753853@5	0.017595307917888565	0.006309148264984227					BRD-K59753853@5	0.5990712074303406	0.465423932651834
		BRD-K59851896@2.886264107	0.0	0.0					BRD-K59851896@2.886264107	0.2693310165073849	0.6108374384236454
		BRD-K59983611@3.619110612	0.0	0.0					BRD-K59983611@3.619110612	0.34092792046396025	0.5668044077134986
		BRD-K60025295@5	0.020833333333333332	0.015625					BRD-K60025295@5	0.9962962962962963	0.7577464788732394
		BRD-K60038276@5	0.2	0.0647985989492119					BRD-K60038276@5	0.8848810437452034	0.870845921450151
		BRD-K60174629@7.567083405	0.06859205776173286	0.05571847507331378					BRD-K60174629@7.567083405	0.566453447050462	0.6376
		BRD-K60184833@5	0.012445095168374817	0.02390998593530239					BRD-K60184833@5	0.6639439906651109	0.5
		BRD-K60640630@1.917804804	0.13636363636363635	0.015608740894901144					BRD-K60640630@1.917804804	0.5306930693069307	0.8140947752126367
		BRD-K60770992@5	0.009900990099009901	0.012379642365887207					BRD-K60770992@5	0.5276724791508719	0.535796766743649
		BRD-K60923938@3.710353537	0.009429918559794257	0.025974025974025976					BRD-K60923938@3.710353537	0.3842412451361868	0.5448275862068965
		BRD-K60932973@5	0.25	0.050997782705099776					BRD-K60932973@5	0.7435320584926884	0.8606770833333334
		BRD-K61250553@5.240677924	0.0	0.0					BRD-K61250553@5.240677924	0.8256880733944955	0.6736526946107785
		BRD-K61269089@5	0.004251299008030231	0.009155645981688708					BRD-K61269089@5	0.5761494252873564	0.47880597014925375
		BRD-K61271364@5	0.0016129032258064516	0.0009569377990430622					BRD-K61271364@5	0.3540856031128405	0.5816385822196397
		BRD-K61443650@5	0.484375	0.484375					BRD-K61443650@5	0.8264462809917356	0.5847953216374269
		BRD-K61496577@2.436341287	0.007380073800738007	0.0022002200220022					BRD-K61496577@2.436341287	0.5615539858728557	0.7062182741116751
		BRD-K61951118@5	0.0	0.0					BRD-K61951118@5	0.3292144748455428	0.6094771241830066
		BRD-K62008436@1.171088897	0.7782258064516129	0.8577777777777778					BRD-K62008436@1.171088897	0.927710843373494	0.9299516908212561
		BRD-K62310379@1.997719206	0.03316225819186735	0.06924979389942292					BRD-K62310379@1.997719206	0.5666932907348243	0.8113207547169812
		BRD-K62363391@4.027371953	0.0	0.0					BRD-K62363391@4.027371953	0.2893030794165316	0.8424778761061947
		BRD-K62456038@5	0.006024096385542169	0.0011350737797956867					BRD-K62456038@5	0.7265973254086181	0.6698630136986301
		BRD-K62607865@2.296565729	0.004728132387706856	0.006493506493506494					BRD-K62607865@2.296565729	0.3953488372093023	0.26424870466321243
		BRD-K62609077@3.054607151	0.011452368558042686	0.03197674418604651					BRD-K62609077@3.054607151	0.7162601626016261	0.6279401282965075
		BRD-K62929068@4.439526633	0.0	0.0					BRD-K62929068@4.439526633	0.32185748598879105	0.7295825771324864
		BRD-K62996583@2.034111205	0.3383458646616541	0.07867132867132867					BRD-K62996583@2.034111205	0.90234375	0.9112426035502958
		BRD-K63089472@0.5	0.01171875	0.007978723404255319					BRD-K63089472@0.5	0.38816326530612244	0.7326656394453005
		BRD-K63165456@3.8261276	0.05116279069767442	0.05061349693251534					BRD-K63165456@3.8261276	0.39585973806506125	0.7933954276037256
		BRD-K63430059@4.625571119	0.0	0.0					BRD-K63430059@4.625571119	0.5456140350877193	0.39094908862350725
		BRD-K63630713@3.298827814	0.007874015748031496	0.0042780748663101605					BRD-K63630713@3.298827814	0.1850815850815851	0.7718729747245625
		BRD-K63750851@3.121711472	0.804140127388535	0.609167671893848					BRD-K63750851@3.121711472	0.5487394957983194	0.9804804804804805
		BRD-K63861289@5	0.0029585798816568047	0.0019230769230769232					BRD-K63861289@5	0.3397932816537468	0.47415865384615385
		BRD-K64044582@0.5	0.003633720930232558	0.007112375533428165					BRD-K64044582@0.5	0.27009174311926604	0.573655494933749
		BRD-K64746805@7.968422607	0.0425531914893617	0.03823529411764706					BRD-K64746805@7.968422607	0.6109238031018206	0.6942528735632184
		BRD-K64862097@2.656312974	0.012687813021702838	0.038894575230296824					BRD-K64862097@2.656312974	0.466955579631636	0.7641843971631206
		BRD-K64994968@3.180037505	0.0	0.0					BRD-K64994968@3.180037505	0.4183569979716024	0.5863539445628998
		BRD-K65417056@3.679406267	0.0	0.0					BRD-K65417056@3.679406267	0.4094432699083862	0.6561264822134387
		BRD-K65639003@5	0.0002450379808870375	0.0010706638115631692					BRD-K65639003@5	0.2759295499021526	0.46596166556510243
		BRD-K65667145@4.646594864	0.0	0.0					BRD-K65667145@4.646594864	0.3976545842217484	0.3642578125
		BRD-K65814004@8.957478812	0.6325459317585301	0.8669064748201439					BRD-K65814004@8.957478812	0.9348230912476723	0.9383177570093458
		BRD-K66206289@2.674395885	0.023206751054852322	0.011387163561076604					BRD-K66206289@2.674395885	0.5270188221007893	0.564736499674691
		BRD-K66353228@5.931887693	0.0	0.0					BRD-K66353228@5.931887693	0.369693713057496	0.7506819421713039
		BRD-K66404838@2.538687568	0.0	0.0					BRD-K66404838@2.538687568	0.4169329073482428	0.5183714001986097
		BRD-K66808046@5	0.09988518943742825	0.2265625					BRD-K66808046@5	0.7318840579710145	0.8003169572107766
		BRD-K66874953@8.729296553	0.008143322475570033	0.004859086491739553					BRD-K66874953@8.729296553	0.3780260707635009	0.7422303473491774
		BRD-K67100011@2.100708998	0.0	0.0					BRD-K67100011@2.100708998	0.4879328436516264	0.32723434201266716
		BRD-K67102207@5	0.001861619609059882	0.005698005698005698					BRD-K67102207@5	0.5026954177897575	0.4347319347319347
		BRD-K67217586@5	0.0	0.0					BRD-K67217586@5	0.6611661166116611	0.3842710997442455
		BRD-K67277431@2.535344091	0.0223463687150838	0.004395604395604396					BRD-K67277431@2.535344091	0.49066666666666664	0.38147892190739463
		BRD-K67298865@6.503854548	0.39762219286657857	0.5452898550724637					BRD-K67298865@6.503854548	0.8590764331210191	0.9489885664028144
		BRD-K67783091@5	0.14797864225781845	0.29892141756548535					BRD-K67783091@5	0.7644276253547777	0.8688172043010752
		BRD-K67966701@2.264910757	0.0	0.0					BRD-K67966701@2.264910757	0.3272856634649591	0.6048652202498357
		BRD-K68332390@5	0.0	0.0					BRD-K68332390@5	0.3597455176402545	0.48631743549648165
		BRD-K68336408@7.097933309	0.0136986301369863	0.0032258064516129032					BRD-K68336408@7.097933309	0.3864872602347552	0.8676092544987146
		BRD-K68402494@7.696435824	0.0036855036855036856	0.004658385093167702					BRD-K68402494@7.696435824	0.5401574803149606	0.2954349698535745
		BRD-K68553471@3.721629276	0.0	0.0					BRD-K68553471@3.721629276	0.49614643545279385	0.3578874218207088
		BRD-K68558722@5	0.0	0.0					BRD-K68558722@5	0.33879586747417173	0.6302186878727635
		BRD-K68620903@3.200554899	0.03274087932647334	0.07383966244725738					BRD-K68620903@3.200554899	0.3181312569521691	0.601472134595163
		BRD-K69195780@5	0.008403361344537815	0.0015723270440251573					BRD-K69195780@5	0.2545620437956204	0.5752577319587628
		BRD-K70246307@5	0.0008613264427217916	0.0057405281285878304					BRD-K70246307@5	0.46070878274268107	0.5616781465247339
		BRD-K70281171@5	0.0	0.0					BRD-K70281171@5	0.4451327433628319	0.6034793041391722
		BRD-K70301876@5	0.0006899724011039559	0.0028735632183908046					BRD-K70301876@5	0.38402718776550554	0.5529051987767584
		BRD-K70487031@5	0.18691588785046728	0.02457002457002457					BRD-K70487031@5	0.9299424184261037	0.7942622950819672
		BRD-K70778732@2.449030652	0.0	0.0					BRD-K70778732@2.449030652	0.5144995322731525	0.4770164787510841
		BRD-K70881766@1.151995668	0.0012338062924120913	0.004514672686230248					BRD-K70881766@1.151995668	0.32090077410274453	0.4676923076923077
		BRD-K71133585@3.092858914	0.0	0.0					BRD-K71133585@3.092858914	0.31376418352244695	0.4585436193222783
		BRD-K71726959@7.659403367	0.005221932114882507	0.003194888178913738					BRD-K71726959@7.659403367	0.3942251031231585	0.6507782101167315
		BRD-K71799778@5	0.05952380952380952	0.00945179584120983					BRD-K71799778@5	0.6224188790560472	0.6406882591093117
		BRD-K71799949@4.232471368	0.0	0.0					BRD-K71799949@4.232471368	0.31385390428211585	0.5784586815227484
		BRD-K72034655@5	0.0	0.0					BRD-K72034655@5	0.5952830188679246	0.5402397260273972
		BRD-K72166146@5	0.0	0.0					BRD-K72166146@5	0.7215363511659808	0.46880570409982175
		BRD-K72259270@3.068676175	0.0020876826722338203	0.0036319612590799033					BRD-K72259270@3.068676175	0.24381301558203483	0.6882276843467011
		BRD-K72903603@3.741936314	0.03473491773308958	0.028963414634146343					BRD-K72903603@3.741936314	0.7255813953488373	0.6170886075949367
		BRD-K73107279@5	0.0	0.0					BRD-K73107279@5	0.36123032904148783	0.5321390937829295
		BRD-K73109821@10.83792883	0.0005625879043600563	0.0034904013961605585					BRD-K73109821@10.83792883	0.3035160289555326	0.6739380022962113
		BRD-K73391359@3.237857549	0.0029585798816568047	0.0031446540880503146					BRD-K73391359@3.237857549	0.5271889400921659	0.4525316455696203
		BRD-K73589401@2.88633192	0.0	0.0					BRD-K73589401@2.88633192	0.417658349328215	0.6437869822485207
		BRD-K73642618@2.904887758	0.017094017094017096	0.003189792663476874					BRD-K73642618@2.904887758	0.3612392880685564	0.4968268359020852
		BRD-K73789395@6.419358402	0.0	0.0					BRD-K73789395@6.419358402	0.5224123879380603	0.6397205588822356
		BRD-K73999723@5	0.0	0.0					BRD-K73999723@5	0.2387116195063215	0.6180826188620421
		BRD-K74141488@3.087762739	0.10270270270270271	0.034050179211469536					BRD-K74141488@3.087762739	0.39700567888487354	0.653355989804588
		BRD-K74148702@6.786472335	0.8683473389355743	0.7159353348729792					BRD-K74148702@6.786472335	0.9325236167341431	0.945280437756498
		BRD-K74212935@5	0.017408123791102514	0.009793253536452665					BRD-K74212935@5	0.5847953216374269	0.6285355122564424
		BRD-K74765201@0.5	0.029154518950437316	0.010976948408342482					BRD-K74765201@0.5	0.4665203073545554	0.3166915052160954
		BRD-K74913225@2.607512703	0.0	0.0					BRD-K74913225@2.607512703	0.6248934356351236	0.41342357586012407
		BRD-K75089421@10.6235903	0.0	0.0					BRD-K75089421@10.6235903	0.7304	0.5811584977721197
		BRD-K75181824@0.5	0.0	0.0					BRD-K75181824@0.5	0.5554635761589404	0.46243969676085456
		BRD-K75615183@5	0.0	0.0					BRD-K75615183@5	0.25776508389860764	0.8049052396878483
		BRD-K75641298@5	0.3521739130434783	0.15140186915887852					BRD-K75641298@5	0.9367704280155642	0.9313346228239845
		BRD-K75844781@5	0.011574074074074073	0.00522466039707419					BRD-K75844781@5	0.6632841328413284	0.45621827411167515
		BRD-K75958195@5	0.08235294117647059	0.021806853582554516					BRD-K75958195@5	0.62322695035461	0.5998293515358362
		BRD-K76022557@5	0.803921568627451	0.2265193370165746					BRD-K76022557@5	0.9072164948453608	0.6376811594202898
		BRD-K76064317@9.388100155	0.0	0.0					BRD-K76064317@9.388100155	0.6250799744081894	0.6075870646766169
		BRD-K76205745@5	0.00020595201318092884	0.00228310502283105					BRD-K76205745@5	0.13687943262411348	0.852365930599369
		BRD-K76274772@0.5	0.0	0.0					BRD-K76274772@0.5	0.5025295109612141	0.37531486146095716
		BRD-K76304753@4.004814107	0.0028328611898017	0.005128205128205128					BRD-K76304753@4.004814107	0.6900406504065041	0.6178343949044586
		BRD-K76723084@0.5	0.0	0.0					BRD-K76723084@0.5	0.39193654990085924	0.37366099558916194
		BRD-K76805682@6.949836359	0.2159090909090909	0.0867579908675799					BRD-K76805682@6.949836359	0.5858277336591325	0.8806244260789715
		BRD-K76810206@2.064471206	0.001948051948051948	0.0031982942430703624					BRD-K76810206@2.064471206	0.43205287071458076	0.6814332247557003
		BRD-K76812510@2.990908684	0.003861003861003861	0.0011402508551881414					BRD-K76812510@2.990908684	0.46033129904097647	0.35748138117806366
		BRD-K76927775@4.198910097	0.018890200708382526	0.018604651162790697					BRD-K76927775@4.198910097	0.42623873873873874	0.5177838577291382
		BRD-K77554836@2.53527915	0.06989247311827956	0.013171225937183385					BRD-K77554836@2.53527915	0.6009204470742933	0.5569774527726996
		BRD-K77641333@4.052926355	0.0	0.0					BRD-K77641333@4.052926355	0.3926923076923077	0.5861079219288174
		BRD-K77695569@4.969001382	0.0	0.0					BRD-K77695569@4.969001382	0.42773551784669395	0.5618754803996926
		BRD-K77771411@4.137745892	0.0	0.0					BRD-K77771411@4.137745892	0.583732057416268	0.5567598402738163
		BRD-K77925998@5	0.012036108324974924	0.007046388725778039					BRD-K77925998@5	0.5815138282387191	0.5569884977344022
		BRD-K77947974@5.256819317	0.5333333333333333	0.06837606837606838					BRD-K77947974@5.256819317	0.8192771084337349	0.8717948717948718
		BRD-K77987382@3.386470212	0.6976744186046512	0.594059405940594					BRD-K77987382@3.386470212	0.8112582781456954	0.9245283018867925
		BRD-K78010432@3.023485163	0.0	0.0					BRD-K78010432@3.023485163	0.47325581395348837	0.6517213771016813
		BRD-K78113049@3.121889006	0.01256281407035176	0.010384215991692628					BRD-K78113049@3.121889006	0.5473876063183475	0.5424443106562312
		BRD-K78280988@0.5	0.0	0.0					BRD-K78280988@0.5	0.3939070016034206	0.47579083279535184
		BRD-K78294846@5	0.0009242144177449168	0.0018018018018018018					BRD-K78294846@5	0.361198738170347	0.5768261964735516
		BRD-K78364995@2.090059624	0.0	0.0					BRD-K78364995@2.090059624	0.17913678798538762	0.8481742472773863
		BRD-K78599730@4.540149834	0.5040322580645161	0.5208333333333334					BRD-K78599730@4.540149834	0.7824897400820794	0.8868217054263566
		BRD-K78643075@2.379166742	0.013333333333333334	0.009114583333333334					BRD-K78643075@2.379166742	0.5671321160042965	0.4254633360193392
		BRD-K78692225@3.70086268	0.0	0.0					BRD-K78692225@3.70086268	0.48897411313518696	0.34529451591062965
		BRD-K78815826@2.28064193	0.0036900369003690036	0.0014814814814814814					BRD-K78815826@2.28064193	0.3582196697774587	0.48540856031128404
		BRD-K78838262@5	0.0074211502782931356	0.010854816824966078					BRD-K78838262@5	0.4715291106845809	0.5886581469648562
		BRD-K78959463@7.196169657	0.0	0.0					BRD-K78959463@7.196169657	0.6123388581952118	0.4542349726775956
		BRD-K79092138@5.047032284	0.0	0.0					BRD-K79092138@5.047032284	0.5101378751013788	0.47687642153146326
		BRD-K79131256@3.768871683	0.15328467153284672	0.1721311475409836					BRD-K79131256@3.768871683	0.9285714285714286	0.5631768953068592
		BRD-K79425933@2.621621867	0.0	0.0					BRD-K79425933@2.621621867	0.547087980173482	0.5638569604086845
		BRD-K79437791@6.801871178	0.0007451564828614009	0.0009416195856873823					BRD-K79437791@6.801871178	0.5118987341772152	0.5747583854462763
		BRD-K79501723@5	0.5667506297229219	0.2823086574654956					BRD-K79501723@5	0.8339709257842387	0.8596214511041009
		BRD-K79711234@2.807236607	0.0	0.0					BRD-K79711234@2.807236607	0.4605385329619313	0.6004842615012107
		BRD-K79759585@5	0.0	0.0					BRD-K79759585@5	0.43820224719101125	0.5510869565217391
		BRD-K80334323@3.350990372	0.0	0.0					BRD-K80334323@3.350990372	0.3340156943022859	0.6610398379473329
		BRD-K80348542@1.502310945	0.7794117647058824	0.43089430894308944					BRD-K80348542@1.502310945	0.8571428571428571	0.9347826086956522
		BRD-K80353807@3.842576112	0.0016172506738544475	0.003115264797507788					BRD-K80353807@3.842576112	0.5102759835584263	0.5489576753000631
		BRD-K80396088@1.895258824	0.0	0.0					BRD-K80396088@1.895258824	0.563162184189079	0.7205422314911366
		BRD-K80738081@10.953225	0.4199134199134199	0.17290552584670232					BRD-K80738081@10.953225	0.8015414258188824	0.9390519187358917
		BRD-K80946661@5	0.009794319294809012	0.010482180293501049					BRD-K80946661@5	0.45609436435124506	0.7372881355932204
		BRD-K81029756@6.031103511	0.0	0.0					BRD-K81029756@6.031103511	0.7128347183748845	0.4777227722772277
		BRD-K81144366@3.166204791	0.0070921985815602835	0.009324009324009324					BRD-K81144366@3.166204791	0.42462087421944694	0.43951985226223456
		BRD-K81272440@7.955373537	0.0036068530207394047	0.00516795865633075					BRD-K81272440@7.955373537	0.4786729857819905	0.3473774720550301
		BRD-K81473089@4.260311872	0.17990654205607476	0.10860366713681241					BRD-K81473089@4.260311872	0.43284248103525214	0.9168241965973535
		BRD-K81709173@2.197998891	0.005805515239477504	0.008247422680412371					BRD-K81709173@2.197998891	0.2913140311804009	0.735658042744657
		BRD-K81839095@3.69868883	0.0	0.0					BRD-K81839095@3.69868883	0.5876288659793815	0.4865853658536585
		BRD-K82103381@5	0.000651890482398957	0.0012610340479192938					BRD-K82103381@5	0.493993993993994	0.45504840940525587
		BRD-K82236179@2.973579921	0.0	0.0					BRD-K82236179@2.973579921	0.5213082259663032	0.3960843373493976
		BRD-K82255054@5	0.004975124378109453	0.0022172949002217295					BRD-K82255054@5	0.49246231155778897	0.4469055374592834
		BRD-K82561139@6.091568952	0.0	0.0					BRD-K82561139@6.091568952	0.4781849912739965	0.5269230769230769
		BRD-K82562631@5	0.007067137809187279	0.0019305019305019305					BRD-K82562631@5	0.4430379746835443	0.5542021924482339
		BRD-K82577285@5	0.22285714285714286	0.058208955223880594					BRD-K82577285@5	0.5547905909351692	0.7736
		BRD-K82795137@5	0.003663003663003663	0.0045871559633027525					BRD-K82795137@5	0.41103017689906346	0.6623812185578536
		BRD-K82846253@2.209526089	0.0	0.0					BRD-K82846253@2.209526089	0.5442477876106194	0.7554438860971524
		BRD-K82865713@0.5	0.00211864406779661	0.003929273084479371					BRD-K82865713@0.5	0.5586734693877551	0.46595744680851064
		BRD-K83459933@5	0.0	0.0					BRD-K83459933@5	0.2427506213753107	0.7839464882943143
		BRD-K83597974@5.110160757	0.0	0.0					BRD-K83597974@5.110160757	0.4765564950038432	0.5810684161199625
		BRD-K84175871@5	0.007164790174002047	0.007760532150776054					BRD-K84175871@5	0.5836466165413534	0.4190283400809717
		BRD-K84421793@5	0.09202453987730061	0.027522935779816515					BRD-K84421793@5	0.6957726957726957	0.8884955752212389
		BRD-K84595254@2.472208789	0.08333333333333333	0.047619047619047616					BRD-K84595254@2.472208789	0.7114093959731543	0.6463414634146342
		BRD-K84663978@6.165388064	0.0	0.0					BRD-K84663978@6.165388064	0.6392447741065408	0.6030534351145038
		BRD-K85090592@3.686367129	0.0	0.0					BRD-K85090592@3.686367129	0.42515630746598015	0.7048780487804878
		BRD-K85119730@9.247343201	0.012987012987012988	0.006097560975609756					BRD-K85119730@9.247343201	0.6842650103519669	0.44392209536601746
		BRD-K85242180@5	0.0	0.0					BRD-K85242180@5	0.4016927083333333	0.6870824053452116
		BRD-K85307935@5	0.15451055662188098	0.2539432176656151					BRD-K85307935@5	0.45185533114138093	0.8866359447004608
		BRD-K85383046@6.99832337	0.009287925696594427	0.00631578947368421					BRD-K85383046@6.99832337	0.29906542056074764	0.5050732807215332
		BRD-K85883481@2.789959516	0.005532503457814661	0.005121638924455826					BRD-K85883481@2.789959516	0.47069767441860466	0.3770491803278688
		BRD-K85985071@4.059982836	0.8118279569892473	0.583011583011583					BRD-K85985071@4.059982836	0.9403846153846154	0.9959266802443992
		BRD-K86204871@1.878068153	0.003401360544217687	0.0010460251046025104					BRD-K86204871@1.878068153	0.6498966230186078	0.8707294552169899
		BRD-K86434416@13.34894056	0.009940357852882704	0.004873294346978557					BRD-K86434416@13.34894056	0.5041322314049587	0.41216216216216217
		BRD-K86873305@1.849986278	0.0	0.0					BRD-K86873305@1.849986278	0.30412371134020616	0.5662188099808061
		BRD-K86882815@5	0.015384615384615385	0.0036101083032490976					BRD-K86882815@5	0.440324449594438	0.5499276410998553
		BRD-K87024524@4.268528701	0.0	0.0					BRD-K87024524@4.268528701	0.521608643457383	0.5203592814371257
		BRD-K87049188@5.579867659	0.0	0.0					BRD-K87049188@5.579867659	0.5909878682842288	0.4064362336114422
		BRD-K87156652@5.369660879	0.0	0.0					BRD-K87156652@5.369660879	0.7316561844863732	0.6856581532416502
		BRD-K87827419@5	0.022788203753351208	0.04187192118226601					BRD-K87827419@5	0.5333333333333333	0.80946123521682
		BRD-K87990216@2.759380223	0.0	0.0					BRD-K87990216@2.759380223	0.5159538357094365	0.49254698639014904
		BRD-K87991767@5	0.0	0.0					BRD-K87991767@5	0.5044510385756676	0.6234718826405868
		BRD-K88090157@2.44201425	0.0	0.0					BRD-K88090157@2.44201425	0.5317124735729387	0.8192182410423453
		BRD-K88282786@0.5	0.01141304347826087	0.018150388936905792					BRD-K88282786@0.5	0.3226890756302521	0.7348277747402953
		BRD-K88366685@2.947609542	0.0	0.0					BRD-K88366685@2.947609542	0.48153214774281805	0.4835164835164835
		BRD-K88405679@5	0.0016	0.0009551098376313276					BRD-K88405679@5	0.5361871138570168	0.7486136783733827
		BRD-K88429204@4.020724099	0.3148936170212766	0.10526315789473684					BRD-K88429204@4.020724099	0.8203463203463204	0.9861231569817867
		BRD-K88568253@3.607318804	0.001979544704717915	0.01073345259391771					BRD-K88568253@3.607318804	0.31462333825701627	0.3647260273972603
		BRD-K88611939@5	0.009708737864077669	0.002145922746781116					BRD-K88611939@5	0.5463917525773195	0.4190997566909976
		BRD-K88743730@5	0.0003687315634218289	0.001451378809869376					BRD-K88743730@5	0.26890130353817504	0.579454253611557
		BRD-K88789588@3.505048707	0.0	0.0					BRD-K88789588@3.505048707	0.5648075412411626	0.45134965473948524
		BRD-K88809146@5.89444418	0.01451378809869376	0.01644736842105263					BRD-K88809146@5.89444418	0.35970333745364647	0.5861027190332326
		BRD-K88849294@5	0.000949667616334283	0.0012121212121212121					BRD-K88849294@5	0.44329073482428116	0.4564144736842105
		BRD-K88871508@5	0.0015991471215351812	0.0032292787944025836					BRD-K88871508@5	0.6328382838283828	0.4888463989802422
		BRD-K89046952@2.928893896	0.33093525179856115	0.4423076923076923					BRD-K89046952@2.928893896	0.6450511945392492	0.945
		BRD-K89055274@2.111671079	0.013333333333333334	0.014064697609001406					BRD-K89055274@2.111671079	0.5887961859356377	0.38958990536277605
		BRD-K89125793@4.044137392	0.0025188916876574307	0.0010976948408342481					BRD-K89125793@4.044137392	0.24062713019768234	0.8542044767090139
		BRD-K89210380@4.093149607	0.0	0.0					BRD-K89210380@4.093149607	0.5701917130488559	0.5471810089020771
		BRD-K89272762@8.324752179	0.0	0.0					BRD-K89272762@8.324752179	0.4152777777777778	0.5133047210300429
		BRD-K89375097@2.356688478	0.022727272727272728	0.003826530612244898					BRD-K89375097@2.356688478	0.33408987743985474	0.4838921761998685
		BRD-K89704198@2.821330182	0.0031512605042016808	0.006230529595015576					BRD-K89704198@2.821330182	0.6324110671936759	0.47961630695443647
		BRD-K89732114@5	0.20066889632107024	0.5504587155963303					BRD-K89732114@5	0.7994858611825193	0.6645299145299145
		BRD-K90027355@2.400536875	0.005405405405405406	0.0011402508551881414					BRD-K90027355@2.400536875	0.43662700465597515	0.5545335085413929
		BRD-K90333595@8.885658143	0.0015015015015015015	0.0014245014245014246					BRD-K90333595@8.885658143	0.5246738513896767	0.8135444151275286
		BRD-K90524085@7.534698946	0.0	0.0					BRD-K90524085@7.534698946	0.535512256442489	0.5991561181434599
		BRD-K90733503@2.736695718	0.0	0.0					BRD-K90733503@2.736695718	0.3548038862900324	0.6056511056511057
		BRD-K90976994@2.484325397	0.0	0.0					BRD-K90976994@2.484325397	0.4188075618031992	0.5396627108057465
		BRD-K91263825@3.335137865	0.04153354632587859	0.014606741573033709					BRD-K91263825@3.335137865	0.8026644462947544	0.6793516560958421
		BRD-K91301684@5	0.0	0.0					BRD-K91301684@5	0.6169014084507042	0.6707503828483921
		BRD-K91315211@5	0.005671077504725898	0.003061224489795918					BRD-K91315211@5	0.3001254705144291	0.7355473554735548
		BRD-K91336023@5	0.0	0.0					BRD-K91336023@5	0.600715137067938	0.31226765799256506
		BRD-K91370081@9.423118211	0.3013698630136986	0.2857142857142857					BRD-K91370081@9.423118211	0.8059701492537313	0.84375
		BRD-K92000912@0.5	0.0	0.0					BRD-K92000912@0.5	0.5894448252227553	0.6142857142857143
		BRD-K92049597@3.948470252	0.0	0.0					BRD-K92049597@3.948470252	0.5777623830966401	0.913972602739726
		BRD-K92123432@5	0.29327902240325865	0.8372093023255814					BRD-K92123432@5	0.8783204798628963	0.8686440677966102
		BRD-K92588747@5	0.0	0.0					BRD-K92588747@5	0.4954325631380978	0.6710334788937409
		BRD-K92678294@5	0.023952095808383235	0.01073345259391771					BRD-K92678294@5	0.41805869074492097	0.5213963963963963
		BRD-K92731339@5	0.015723270440251572	0.0066050198150594455					BRD-K92731339@5	0.42821316614420063	0.5499194847020934
		BRD-K92758126@2.887049556	0.0	0.0					BRD-K92758126@2.887049556	0.24221251819505094	0.5781792911744267
		BRD-K92778217@4.144474731	0.006389776357827476	0.002857142857142857					BRD-K92778217@4.144474731	0.3337041156840934	0.5181347150259067
		BRD-K93080877@7.356897023	0.02991026919242273	0.03654080389768575					BRD-K93080877@7.356897023	0.37305263157894736	0.6161335187760779
		BRD-K93201660@6.005614288	0.004901960784313725	0.0030349013657056147					BRD-K93201660@6.005614288	0.6572008113590264	0.29916897506925205
		BRD-K93258693@9.035867188	0.44594594594594594	0.040097205346294046					BRD-K93258693@9.035867188	0.8080246913580247	0.9090277777777778
		BRD-K93280214@2.70831213	0.0	0.0					BRD-K93280214@2.70831213	0.4857142857142857	0.32173382173382176
		BRD-K93332168@4.3243146	0.014694508894044857	0.030894308943089432					BRD-K93332168@4.3243146	0.7142857142857143	0.3471001757469244
		BRD-K93441486@2.560712443	0.001017293997965412	0.001221001221001221					BRD-K93441486@2.560712443	0.5099778270509978	0.336996336996337
		BRD-K93461745@5	0.0	0.0					BRD-K93461745@5	0.523972602739726	0.32187938288920054
		BRD-K93568044@2.758925884	0.0005924170616113745	0.001037344398340249					BRD-K93568044@2.758925884	0.6120182887001959	0.5627627627627627
		BRD-K93754473@1.774188146	0.03170731707317073	0.016817593790426907					BRD-K93754473@1.774188146	0.6113138686131386	0.48833819241982507
		BRD-K94144010@5.674883217	0.0036900369003690036	0.0038204393505253103					BRD-K94144010@5.674883217	0.6186131386861314	0.3992932862190813
		BRD-K94325918@5	0.7722007722007722	0.7220216606498195					BRD-K94325918@5	0.8571428571428571	0.9207161125319693
		BRD-K94379058@0.5	0.0	0.0					BRD-K94379058@0.5	0.3535994032077583	0.5977301387137453
		BRD-K94512704@5	0.5222672064777328	0.6843501326259946					BRD-K94512704@5	0.9368686868686869	0.9814814814814815
		BRD-K94689771@5	0.0	0.0					BRD-K94689771@5	0.49001331557922767	0.416289592760181
		BRD-K94841585@5	0.00028555111364934324	0.0010695187165775401					BRD-K94841585@5	0.37201684604585866	0.5122422680412371
		BRD-K94887716@5	0.007874015748031496	0.0007230657989877079					BRD-K94887716@5	0.547410358565737	0.28329896907216495
		BRD-K95237249@3.504354476	0.0	0.0					BRD-K95237249@3.504354476	0.3857442348008386	0.5164912280701754
		BRD-K95309561@3.754679457	0.0	0.0					BRD-K95309561@3.754679457	0.5050314465408805	0.4993781094527363
		BRD-K95603879@11.24488628	0.0	0.0					BRD-K95603879@11.24488628	0.4422641509433962	0.608515057113188
		BRD-K95763993@4.871879318	0.0	0.0					BRD-K95763993@4.871879318	0.5813253012048193	0.48370927318295737
		BRD-K96144918@0.5	0.0029154518950437317	0.003592814371257485					BRD-K96144918@0.5	0.3094928478543563	0.6321381142098274
		BRD-K96670504@5	0.0027378507871321013	0.004550625711035267					BRD-K96670504@5	0.5803698435277382	0.27456258411843876
		BRD-K97061094@3.740199182	0.0015515903801396431	0.005633802816901409					BRD-K97061094@3.740199182	0.6624902114330462	0.4890173410404624
		BRD-K97158071@2.635550422	0.0	0.0					BRD-K97158071@2.635550422	0.39576470588235296	0.5521996060407092
		BRD-K97181089@3.309959284	0.002793296089385475	0.0013003901170351106					BRD-K97181089@3.309959284	0.6124444444444445	0.5304080061585835
		BRD-K97309399@5	0.0640495867768595	0.060784313725490195					BRD-K97309399@5	0.6433691756272402	0.7304170905391658
		BRD-K97399794@2.95625109	0.0	0.0					BRD-K97399794@2.95625109	0.4911660777385159	0.5162488393686165
		BRD-K97440753@1.412756228	0.011221945137157107	0.010089686098654708					BRD-K97440753@1.412756228	0.3296665520797525	0.686471009305655
		BRD-K97521363@2.627045082	0.0008802816901408451	0.0027829313543599257					BRD-K97521363@2.627045082	0.1891135303265941	0.735632183908046
		BRD-K97530723@4.305179725	0.0	0.0					BRD-K97530723@4.305179725	0.41768186564566656	0.7566204287515763
		BRD-K97564742@2.490931887	0.004313443565780014	0.00683371298405467					BRD-K97564742@2.490931887	0.4588815789473684	0.513182096873084
		BRD-K97688263@7.818619047	0.0065005417118093175	0.011583011583011582					BRD-K97688263@7.818619047	0.3459000942507069	0.7528205128205128
		BRD-K97746869@3.613502386	0.0024096385542168677	0.001639344262295082					BRD-K97746869@3.613502386	0.4699612403100775	0.4299645390070922
		BRD-K97799481@5	0.0	0.0					BRD-K97799481@5	0.44813519813519814	0.5496783416726233
		BRD-K98039984@2.774355918	0.04	0.01476510067114094					BRD-K98039984@2.774355918	0.5083766608896592	0.7189542483660131
		BRD-K98174813@5.897437893	0.0	0.0					BRD-K98174813@5.897437893	0.2907157676348548	0.7032622333751568
		BRD-K98530306@10.8651313	0.0017152658662092624	0.001336898395721925					BRD-K98530306@10.8651313	0.24646168862859932	0.7127734650670431
		BRD-K98763141@8.858401198	0.019230769230769232	0.0029411764705882353					BRD-K98763141@8.858401198	0.7097826086956521	0.9560761346998536
		BRD-K98769987@5	0.0	0.0					BRD-K98769987@5	0.48	0.37412314886983633
		BRD-K99029477@5	0.0001644195988161789	0.0011198208286674132					BRD-K99029477@5	0.2623985572587917	0.5643180349062702
		BRD-K99107520@5	0.0	0.0					BRD-K99107520@5	0.43158567774936063	0.4202988792029888
		BRD-K99121711@5	0.0	0.0					BRD-K99121711@5	0.6074411541381929	0.5
		BRD-K99411983@2.50352371	0.0	0.0					BRD-K99411983@2.50352371	0.35407591785936526	0.7094763092269327
		BRD-K99586414@5	0.00030175015087507544	0.001288659793814433					BRD-K99586414@5	0.44244408074195307	0.5805297065139585
		BRD-K99792991@5	0.4737516005121639	0.6035889070146819					BRD-K99792991@5	0.9410480349344978	0.9908045977011494
		BRD-K99946902@5	0.003436426116838488	0.003926701570680628					BRD-K99946902@5	0.647244094488189	0.577247191011236
		DMSO@0	0.4039522648530733	0.011194719847512838					DMSO@0	0.8895599654874892	0.004436431233164367
		accuracy	0.021761033766988628	0.021761033766988628					accuracy	0.4445739761022584	0.4445739761022584
		macro avg	0.05952605890340623	0.05040600387734591					macro avg	0.511483633351289	0.6176206358632813
		weighted avg	0.1356524152319036	0.021761033766988628					weighted avg	0.6001981920603007	0.4445739761022584

## Sheet: Figure 2c CDRP-BIO BBBC036
Figure 2c		Class	precision	recall					Class	precision	recall
CDRP-BIO BBBC036	Data 8	BRD-A00100033@3.48077913760216	0.02566225165562914	0.014990328820116054				Data 9	BRD-A00100033@3.48077913760216	0.8596587782058338	0.8615554329840044
	Validation Plates out	BRD-A00267231@5	0.0047522063815342835	0.0034482758620689655				Validation Cells out	BRD-A00267231@5	0.6354705274043433	0.7430471584038694
		BRD-A00520476@5	0.0006430868167202572	0.0005313496280552603					BRD-A00520476@5	0.6088607594936709	0.5784726398075767
		BRD-A00993607@5	0.00034083162917518747	0.0005411255411255411					BRD-A00993607@5	0.32716650438169426	0.5957446808510638
		BRD-A01078468@5	0.002048580626280363	0.003865267807840972					BRD-A01078468@5	0.34604385128693993	0.4520547945205479
		BRD-A01295252@5	0.0011737089201877935	0.0022358859698155395					BRD-A01295252@5	0.42778085224128387	0.4582098399525785
		BRD-A01320529@5	0.06382978723404255	0.06818181818181818					BRD-A01320529@5	0.3146551724137931	0.7983595352016405
		BRD-A01593789@5	0.0	0.0					BRD-A01593789@5	0.3026920551543007	0.5652973635806254
		BRD-A01636364@5	0.007905138339920948	0.016137165910237016					BRD-A01636364@5	0.3197986577181208	0.5531050493325594
		BRD-A01787639@5	0.006756756756756757	0.013372093023255814					BRD-A01787639@5	0.5012761613067892	0.6141338336460288
		BRD-A02006392@6.93748383566266	0.015909844216108717	0.030437539632213063					BRD-A02006392@6.93748383566266	0.30766908212560384	0.7027586206896552
		BRD-A02176148@5	0.008898194190002618	0.020023557126030624					BRD-A02176148@5	0.22145739378115356	0.6031027795733678
		BRD-A02710418@3.70630965120068	0.011407829919626652	0.025389497980380843					BRD-A02710418@3.70630965120068	0.49722340879965826	0.8005502063273727
		BRD-A02713983@5	0.026759167492566897	0.031578947368421054					BRD-A02713983@5	0.6453624318004677	0.5889046941678521
		BRD-A02759312@5	0.0007158196134574087	0.0005924170616113745					BRD-A02759312@5	0.5043804755944932	0.5391304347826087
		BRD-A03216249@5	0.024224072672218017	0.05336297943301834					BRD-A03216249@5	0.6342482100238663	0.6706624605678233
		BRD-A03359064@5	0.004020100502512563	0.002124269782262347					BRD-A03359064@5	0.8776871756856931	0.7584881486226778
		BRD-A03623303@5	0.0	0.0					BRD-A03623303@5	0.6087437742114001	0.6193693693693694
		BRD-A03816571@5	0.06777217015140591	0.09675759135357695					BRD-A03816571@5	0.8285109386026818	0.768324607329843
		BRD-A04322457@5	0.0003633720930232558	0.0005938242280285036					BRD-A04322457@5	0.49943630214205187	0.5879230258792303
		BRD-A04438777@5	0.012284370099320438	0.02970922882427307					BRD-A04438777@5	0.47421093148575827	0.43441466854724964
		BRD-A04553218@2.5584567716236	0.016138328530259365	0.04146100691016782					BRD-A04553218@2.5584567716236	0.3321976149914821	0.45348837209302323
		BRD-A04668240@5	0.003427592116538132	0.004046535154274153					BRD-A04668240@5	0.19492985478710312	0.46261682242990654
		BRD-A04706586@5	0.012556053811659192	0.0238230289279637					BRD-A04706586@5	0.3454786353097052	0.6249251048532055
		BRD-A05186015@5	0.014527268397237437	0.035924617196702					BRD-A05186015@5	0.3072463768115942	0.41058747579083277
		BRD-A06352418@2.12011089706471	0.044461778471138844	0.08796296296296297					BRD-A06352418@2.12011089706471	0.6322849213691026	0.8310030395136778
		BRD-A06352508@5	0.23686158401184307	0.27705627705627706					BRD-A06352508@5	0.9731027857829011	0.928505957836847
		BRD-A06390036@5	0.00031446540880503143	0.0005157297576070139					BRD-A06390036@5	0.8220024721878862	0.7728065078442766
		BRD-A06726973@5.15055037102185	0.0	0.0					BRD-A06726973@5.15055037102185	0.3684426229508197	0.552890528905289
		BRD-A06935312@5	0.0	0.0					BRD-A06935312@5	0.38735177865612647	0.3735705209656925
		BRD-A07207424@8.98160201458052	0.0006009615384615385	0.0011049723756906078					BRD-A07207424@8.98160201458052	0.3616010854816825	0.33884297520661155
		BRD-A07440155@5	0.0007062146892655367	0.0005285412262156448					BRD-A07440155@5	0.4025844930417495	0.48128342245989303
		BRD-A07780951@5	0.0	0.0					BRD-A07780951@5	0.4289487585842578	0.48448687350835323
		BRD-A07824748@5	0.0	0.0					BRD-A07824748@5	0.29179165530406326	0.6670822942643392
		BRD-A07875874@5	0.12986445124617402	0.17207415990730013					BRD-A07875874@5	0.5831485587583148	0.7022696929238985
		BRD-A07932845@5	0.09098497495826377	0.06423099587507367					BRD-A07932845@5	0.5102899906454631	0.736664415935179
		BRD-A07952294@4.46602427373513	0.001218769043266301	0.0024449877750611247					BRD-A07952294@4.46602427373513	0.4739776951672863	0.5452601568068425
		BRD-A08187463@2.59419105625654	0.011214953271028037	0.014713094654242276					BRD-A08187463@2.59419105625654	0.3632019115890084	0.36472705458908217
		BRD-A08709697@3.19091961282147	0.0	0.0					BRD-A08709697@3.19091961282147	0.5072595281306715	0.34421182266009853
		BRD-A08877921@5	0.04472003006388576	0.059027777777777776					BRD-A08877921@5	0.6705710102489019	0.5291738879260544
		BRD-A09056319@2.34791542207583	0.006883891693437357	0.007820646506777894					BRD-A09056319@2.34791542207583	0.6563421828908554	0.5269390171699231
		BRD-A09062839@3.67940626745648	0.01878453038674033	0.007794589637780834					BRD-A09062839@3.67940626745648	0.779969650986343	0.5535810446957459
		BRD-A09094913@5	0.005516154452324665	0.0032213529682466636					BRD-A09094913@5	0.6253246753246753	0.553448275862069
		BRD-A09161221@5	0.015486725663716814	0.015013404825737266					BRD-A09161221@5	0.5247472059606173	0.5890083632019116
		BRD-A09349126@5	0.0	0.0					BRD-A09349126@5	0.5657820440429137	0.5771889400921659
		BRD-A09467419@2.14587651373348	0.0	0.0					BRD-A09467419@2.14587651373348	0.6606260296540363	0.4404173531026908
		BRD-A09472452@6.03365253968242	0.01225114854517611	0.015748031496062992					BRD-A09472452@6.03365253968242	0.5240437158469945	0.5136582753079807
		BRD-A09533288@5.49932048196397	0.027013251783893986	0.02717948717948718					BRD-A09533288@5.49932048196397	0.6708029197080292	0.5318287037037037
		BRD-A09539288@5	0.0029578506285432584	0.006082108464267613					BRD-A09539288@5	0.5580736543909348	0.4479818078453667
		BRD-A09828896@5	0.0	0.0					BRD-A09828896@5	0.45842956120092376	0.512258064516129
		BRD-A09925278@4.59363467393049	0.0	0.0					BRD-A09925278@4.59363467393049	0.48916064480266813	0.5077899596076169
		BRD-A10070317@5	0.12581344902386118	0.055317119694802096					BRD-A10070317@5	0.586865671641791	0.544296788482835
		BRD-A10355991@5	0.00027533039647577095	0.001422475106685633					BRD-A10355991@5	0.6066390041493775	0.40656284760845385
		BRD-A10715913@5	0.0	0.0					BRD-A10715913@5	0.4950884086444008	0.557830658550083
		BRD-A10739734@5	0.0292157867760123	0.025310834813499113					BRD-A10739734@5	0.5294635004397538	0.3166754339821147
		BRD-A10903566@5	0.01962421711899791	0.022683397683397683					BRD-A10903566@5	0.4691358024691358	0.24473067915690866
		BRD-A10969569@5	0.08361486486486487	0.043137254901960784					BRD-A10969569@5	0.5195681511470985	0.4106666666666667
		BRD-A10977446@5	0.0713489409141583	0.0297951582867784					BRD-A10977446@5	0.48300220750551875	0.6379008746355685
		BRD-A11605036@1.77425569884721	0.01606805293005671	0.009037745879851143					BRD-A11605036@1.77425569884721	0.6849529780564263	0.5199286139202856
		BRD-A11609859@5	0.0720037896731407	0.07573492775286497					BRD-A11609859@5	0.6559911651021535	0.6808022922636103
		BRD-A11678676@5	0.04686279614683676	0.12345679012345678					BRD-A11678676@5	0.50187265917603	0.6081694402420574
		BRD-A11813248@5.58814237317141	0.0018509949097639982	0.0020242914979757085					BRD-A11813248@5.58814237317141	0.4771668219944082	0.5610958904109589
		BRD-A12016240@5	0.0	0.0					BRD-A12016240@5	0.36511240632805997	0.4623089088033738
		BRD-A13188892@1.82621463909725	0.006915629322268326	0.0024473813020068525					BRD-A13188892@1.82621463909725	0.31529340224992397	0.5892045454545455
		BRD-A13650332@2.0970447151578	0.0	0.0					BRD-A13650332@2.0970447151578	0.2992377673961151	0.6348461137193532
		BRD-A13946108@5	0.0	0.0					BRD-A13946108@5	0.4034608378870674	0.47127659574468084
		BRD-A14395271@5	0.016090104585679808	0.019020446980504042					BRD-A14395271@5	0.3204259438528558	0.36655592469545956
		BRD-A14566392@5	0.0	0.0					BRD-A14566392@5	0.6252178965717606	0.5633507853403141
		BRD-A14574269@5	0.0006373486297004461	0.000501002004008016					BRD-A14574269@5	0.5162907268170426	0.48989298454221164
		BRD-A15034104@2.88778039192493	0.03128153380423814	0.01521099116781158					BRD-A15034104@2.88778039192493	0.4599044078597982	0.464343163538874
		BRD-A15070535@1.95928346033582	0.06268268918480026	0.08431629532546964					BRD-A15070535@1.95928346033582	0.4685059864653826	0.4726890756302521
		BRD-A15415227@5	0.011970534069981584	0.011607142857142858					BRD-A15415227@5	0.5104815864022663	0.46951537258989057
		BRD-A15435692@5	0.005786249149081007	0.014096185737976783					BRD-A15435692@5	0.4617927994121969	0.6307074761665831
		BRD-A15530910@5	0.47112462006079026	0.3117144293614882					BRD-A15530910@5	0.8905742145178764	0.9179229480737019
		BRD-A15914070@5	0.22657952069716775	0.07237299930410578					BRD-A15914070@5	0.8363324764353042	0.800656275635767
		BRD-A16332958@5	0.15453527435610304	0.0629849383842994					BRD-A16332958@5	0.48168007149240394	0.5556701030927835
		BRD-A16665823@2.10620088286886	0.031815346225826574	0.022778025904421618					BRD-A16665823@2.10620088286886	0.3428753180661578	0.5539568345323741
		BRD-A16694057@7.34402337209	0.0	0.0					BRD-A16694057@7.34402337209	0.5508982035928144	0.3382352941176471
		BRD-A17065207@5	0.5573770491803278	0.6903553299492385					BRD-A17065207@5	0.6246056782334385	0.8389830508474576
		BRD-A17428743@5	0.05893484725601514	0.09793351302785265					BRD-A17428743@5	0.4051978735971648	0.7436314363143631
		BRD-A17453586@5	0.024645390070921987	0.06341240875912409					BRD-A17453586@5	0.49335619374196316	0.6241865509761388
		BRD-A17535965@3.10172850644825	0.04658901830282862	0.014120020171457387					BRD-A17535965@3.10172850644825	0.7146529562982005	0.4894366197183099
		BRD-A17655518@5	0.0023441162681669013	0.0027056277056277055					BRD-A17655518@5	0.5471428571428572	0.423907028223575
		BRD-A18043272@5.28511783751582	0.0031185031185031187	0.002770083102493075					BRD-A18043272@5.28511783751582	0.5545886075949367	0.3609680741503605
		BRD-A18202423@5	0.0	0.0					BRD-A18202423@5	0.39898776887389287	0.5002644103648863
		BRD-A18497530@6.37511497838619	0.25508607198748046	0.4312169312169312					BRD-A18497530@6.37511497838619	0.7248459958932238	0.9097938144329897
		BRD-A18579359@5.866539236048	0.0003637686431429611	0.000513347022587269					BRD-A18579359@5.866539236048	0.5544662309368191	0.5481960150780829
		BRD-A18696154@5	0.011437908496732025	0.0034567901234567903					BRD-A18696154@5	0.5685599541021228	0.5682339449541285
		BRD-A18763547@5	0.0	0.0					BRD-A18763547@5	0.5306788511749347	0.41227180527383367
		BRD-A19053259@5.27196929773784	0.0	0.0					BRD-A19053259@5.27196929773784	0.47061011904761907	0.6210112911143839
		BRD-A19195498@5	0.00927487352445194	0.004678860059549128					BRD-A19195498@5	0.4327318771763216	0.6828171828171828
		BRD-A19736161@6.85	0.0	0.0					BRD-A19736161@6.85	0.40370018975332067	0.4348492590700051
		BRD-A20239487@5	0.028198278420896408	0.043162199000454336					BRD-A20239487@5	0.5261111111111111	0.4901656314699793
		BRD-A20348246@5	0.016346326567271422	0.04377104377104377					BRD-A20348246@5	0.5047191011235955	0.6521486643437863
		BRD-A20968261@5	0.007392197125256674	0.009054325955734407					BRD-A20968261@5	0.5553719008264463	0.5361702127659574
		BRD-A21723284@5	0.0	0.0					BRD-A21723284@5	0.47861323728050426	0.5648246546227418
		BRD-A21858158@5	0.005704506560182544	0.012594458438287154					BRD-A21858158@5	0.5538261997405967	0.4289301858362632
		BRD-A22305049@5	0.0	0.0					BRD-A22305049@5	0.46754250386398766	0.5704856199905705
		BRD-A22380646@5	0.032242990654205606	0.029224904701397714					BRD-A22380646@5	0.3810143042912874	0.43579573624194345
		BRD-A22684332@5	0.10581039755351682	0.07181403071814031					BRD-A22684332@5	0.48528890464374336	0.6814335490293678
		BRD-A22707317@5	0.015515330624307351	0.01718494271685761					BRD-A22707317@5	0.31222826086956523	0.5474035254883278
		BRD-A22769835@2.57882035473221	0.0006402048655569782	0.00044802867383512545					BRD-A22769835@2.57882035473221	0.31141321530192856	0.5181483429773803
		BRD-A22783572@5	0.49299719887955185	0.6591760299625468					BRD-A22783572@5	0.8426966292134831	0.5660377358490566
		BRD-A22844106@5	0.0	0.0					BRD-A22844106@5	0.6090993500464252	0.3574931880108992
		BRD-A23034328@2.16711038974267	0.27577045696068014	0.21526337619245126					BRD-A23034328@2.16711038974267	0.6430131004366813	0.5976661593099949
		BRD-A23072235@5	0.02040045334340763	0.028708133971291867					BRD-A23072235@5	0.5804274465691789	0.6429906542056075
		BRD-A23226398@5	0.01209103840682788	0.01798941798941799					BRD-A23226398@5	0.39969947407963935	0.6882276843467011
		BRD-A23683907@5	0.0028011204481792717	0.0011961722488038277					BRD-A23683907@5	0.43089921544960774	0.4657534246575342
		BRD-A23723433@5	0.26666666666666666	0.22857142857142856					BRD-A23723433@5	0.856396866840731	0.8723404255319149
		BRD-A24122750@5	0.0003980891719745223	0.0005200208008320333					BRD-A24122750@5	0.38676470588235295	0.2946778711484594
		BRD-A24191444@2.10291046593725	0.005860415556739478	0.0058918050348152114					BRD-A24191444@2.10291046593725	0.2654847396768402	0.6775486827033219
		BRD-A24228527@5	0.002617801047120419	0.0015113350125944584					BRD-A24228527@5	0.3518441773725653	0.46469622331691296
		BRD-A24514565@5	0.0	0.0					BRD-A24514565@5	0.3413028413028413	0.48834903321765
		BRD-A24587114@2.98136882990814	0.0	0.0					BRD-A24587114@2.98136882990814	0.49572649572649574	0.5483870967741935
		BRD-A24817035@5	0.002369668246445498	0.0020842017507294707					BRD-A24817035@5	0.30474732006125577	0.4884634266077565
		BRD-A25234499@5	0.00847069597069597	0.01581196581196581					BRD-A25234499@5	0.3871473354231975	0.37031484257871067
		BRD-A25775766@4.60270169384025	0.10040160642570281	0.03427004797806717					BRD-A25775766@4.60270169384025	0.7146720757268424	0.7917602996254681
		BRD-A26032986@5	0.0	0.0					BRD-A26032986@5	0.627255756067206	0.5656565656565656
		BRD-A26222320@5.30211943104611	0.04	0.0625					BRD-A26222320@5.30211943104611	0.16	0.5333333333333333
		BRD-A26334849@7.32184529948368	0.3509933774834437	0.15238642898217367					BRD-A26334849@7.32184529948368	0.8745896257386737	0.8604651162790697
		BRD-A26384407@5	0.014411901441190145	0.015048543689320388					BRD-A26384407@5	0.4114989733059548	0.5654627539503386
		BRD-A26711594@5.21349295352634	0.4641873278236915	0.4155363748458693					BRD-A26711594@5.21349295352634	0.7535428219346888	0.859451862262825
		BRD-A26845397@5	0.0	0.0					BRD-A26845397@5	0.49263351749539597	0.5613850996852047
		BRD-A27143604@5	0.007476635514018692	0.005719733079122974					BRD-A27143604@5	0.38361918095904796	0.5729221118661788
		BRD-A28318179@5	0.001430615164520744	0.002188183807439825					BRD-A28318179@5	0.4115744069015097	0.5671124318969787
		BRD-A28856712@5	0.0037546933667083854	0.0012340600575894694					BRD-A28856712@5	0.5975	0.34958556801560214
		BRD-A29260609@5	0.0006257822277847309	0.0004438526409232135					BRD-A29260609@5	0.2599749058971142	0.5285714285714286
		BRD-A29289453@6.91648608643693	0.12985074626865672	0.041173686701372454					BRD-A29289453@6.91648608643693	0.758809234507898	0.6938888888888889
		BRD-A29322418@5	0.03335354760460885	0.022850020772746157					BRD-A29322418@5	0.29437916798983804	0.4510948905109489
		BRD-A29426959@5	0.022284122562674095	0.013706453455168474					BRD-A29426959@5	0.5223342939481268	0.4588607594936709
		BRD-A29437505@5	0.01808785529715762	0.0035879036391594054					BRD-A29437505@5	0.6757925072046109	0.5616766467065868
		BRD-A29644307@5	0.09592641261498029	0.06712643678160919					BRD-A29644307@5	0.7037422037422038	0.3879656160458453
		BRD-A29734509@5	0.006958657388456815	0.007866728366496992					BRD-A29734509@5	0.4143763213530655	0.4314804623004953
		BRD-A30590053@5	0.0038424591738712775	0.002122015915119363					BRD-A30590053@5	0.38522081329252295	0.5194575471698113
		BRD-A30655177@6.94441705257718	0.0007077140835102619	0.000555247084952804					BRD-A30655177@6.94441705257718	0.32874162323157113	0.5227945529899348
		BRD-A30717181@5	0.0	0.0					BRD-A30717181@5	0.3228990411731528	0.6064618644067796
		BRD-A30815329@2.60244688301814	0.0008904719501335708	0.0004496402877697842					BRD-A30815329@2.60244688301814	0.536309127248501	0.40759493670886077
		BRD-A31007383@5	0.0	0.0					BRD-A31007383@5	0.3731592108919144	0.7075869336143309
		BRD-A31159102@5	0.0057273768613974796	0.0026164311878597592					BRD-A31159102@5	0.4389865563598759	0.4845890410958904
		BRD-A31195449@5	0.0011217049915872126	0.0009053870529651426					BRD-A31195449@5	0.24374618669920683	0.43329718004338397
		BRD-A31521121@5	0.00129366106080207	0.00047778308647873863					BRD-A31521121@5	0.31322364411943937	0.2641315519013361
		BRD-A31575449@5	0.01805869074492099	0.0196078431372549					BRD-A31575449@5	0.5778517901748543	0.3993095512082854
		BRD-A31800922@5	0.029223093371347115	0.021221532091097308					BRD-A31800922@5	0.6815680880330124	0.57953216374269
		BRD-A32164164@5	0.0	0.0					BRD-A32164164@5	0.5688575899843505	0.3705402650356779
		BRD-A32505112@5	0.028503562945368172	0.010126582278481013					BRD-A32505112@5	0.3940609951845907	0.5144054478784704
		BRD-A32673558@5	0.000375234521575985	0.0004426737494466578					BRD-A32673558@5	0.4262036306235201	0.5578512396694215
		BRD-A32949107@5	0.0039040713887339654	0.0031992687385740404					BRD-A32949107@5	0.6421686746987951	0.5915649278579356
		BRD-A33168282@5	0.08357915437561456	0.03891941391941392					BRD-A33168282@5	0.4003121342177136	0.528049408131755
		BRD-A33447119@5	0.0031007751937984496	0.000894054537326777					BRD-A33447119@5	0.35185185185185186	0.38486140724946694
		BRD-A33711280@2.74767138971229	0.0017226528854435831	0.0019203072491598655					BRD-A33711280@2.74767138971229	0.36957146965775095	0.7111234089651356
		BRD-A34255068@9.07958964903536	0.0	0.0					BRD-A34255068@9.07958964903536	0.395417348608838	0.6255825996892802
		BRD-A34309505@5	0.011250827266710787	0.007433318758198513					BRD-A34309505@5	0.3249336870026525	0.3773100616016427
		BRD-A34706053@5	0.0	0.0					BRD-A34706053@5	0.3027450980392157	0.40738786279683376
		BRD-A34751532@3.81178793895406	0.017487220877051384	0.0390625					BRD-A34751532@3.81178793895406	0.4889815366289458	0.5491638795986622
		BRD-A34788695@5	0.0	0.0					BRD-A34788695@5	0.5927021696252466	0.35625370480142265
		BRD-A34806832@1.88448243293014	0.22935779816513763	0.28735632183908044					BRD-A34806832@1.88448243293014	0.6538461538461539	0.2982456140350877
		BRD-A35033682@5	0.010853478046373951	0.011995637949836423					BRD-A35033682@5	0.4567404426559356	0.4334818586887333
		BRD-A35338386@5	0.012845215157353885	0.009671179883945842					BRD-A35338386@5	0.5501066098081023	0.2873051224944321
		BRD-A35511923@5	0.0005455537370430987	0.0005					BRD-A35511923@5	0.34563492063492063	0.5117508813160987
		BRD-A35623999@7.71069616051128	0.0007423904974016332	0.0005698005698005698					BRD-A35623999@7.71069616051128	0.48217522658610273	0.5807860262008734
		BRD-A35931254@5	0.10505836575875487	0.0999259807549963					BRD-A35931254@5	0.43844367015098723	0.672306322350846
		BRD-A36066264@5	0.0	0.0					BRD-A36066264@5	0.2554806070826307	0.35049161364950837
		BRD-A36074203@5	0.0	0.0					BRD-A36074203@5	0.47702589807852963	0.32369614512471656
		BRD-A36217750@5	0.008341511285574092	0.032411820781696854					BRD-A36217750@5	0.45588235294117646	0.27896512935883017
		BRD-A36267905@5	0.02053388090349076	0.010432968179447054					BRD-A36267905@5	0.4459665144596651	0.3451118963486455
		BRD-A36318220@5	0.021045485403937542	0.031155778894472363					BRD-A36318220@5	0.5127020785219399	0.25874125874125875
		BRD-A36471396@2.87420743729916	0.01916829109811566	0.03013278855975485					BRD-A36471396@2.87420743729916	0.6343283582089553	0.35311572700296734
		BRD-A37347161@5	0.004524886877828055	0.00522466039707419					BRD-A37347161@5	0.5382449554199906	0.7093382807668522
		BRD-A37432947@2.41914585572253	0.0823045267489712	0.027777777777777776					BRD-A37432947@2.41914585572253	0.6026860660324567	0.617191977077364
		BRD-A37441042@5	0.0011693171188026192	0.002577319587628866					BRD-A37441042@5	0.6278643446379468	0.4184483811850947
		BRD-A37492983@1.62877954424892	0.008340283569641367	0.009596928982725527					BRD-A37492983@1.62877954424892	0.45486284289276807	0.5422116527942925
		BRD-A37704979@6.62366331506901	0.002665374363944754	0.005178907721280603					BRD-A37704979@6.62366331506901	0.568733153638814	0.599091425326519
		BRD-A37776212@5	0.013563049853372434	0.03756345177664975					BRD-A37776212@5	0.28365160689333957	0.3704379562043796
		BRD-A38747044@5	0.0058997050147492625	0.011989100817438692					BRD-A38747044@5	0.3108836206896552	0.35595311536088836
		BRD-A38898897@5	0.013876040703052728	0.030848329048843187					BRD-A38898897@5	0.325	0.3775626423690205
		BRD-A38913120@5	0.016608391608391608	0.009669211195928753					BRD-A38913120@5	0.32666190135811296	0.2637045585689556
		BRD-A39230911@4.07067373476744	0.0	0.0					BRD-A39230911@4.07067373476744	0.6198581560283688	0.24358974358974358
		BRD-A39255369@5	0.00048756704046806434	0.0005138746145940391					BRD-A39255369@5	0.5325814536340853	0.24766899766899766
		BRD-A39268308@11.9796449539915	0.0	0.0					BRD-A39268308@11.9796449539915	0.5329639889196676	0.5692307692307692
		BRD-A39522003@5	0.05667803726056153	0.14333112143331123					BRD-A39522003@5	0.6449864498644986	0.86608442503639
		BRD-A39747742@5	0.0	0.0					BRD-A39747742@5	0.615553925165077	0.5451591942820013
		BRD-A39969961@5	0.0005817335660267597	0.000502008032128514					BRD-A39969961@5	0.4851063829787234	0.4661214953271028
		BRD-A40022950@5	0.1276595744680851	0.17307692307692307					BRD-A40022950@5	0.36134453781512604	0.38392857142857145
		BRD-A40639672@5	0.002522935779816514	0.005854177754124534					BRD-A40639672@5	0.2879920279023418	0.34528076463560337
		BRD-A41112154@5	0.008377760853008377	0.01695786228160329					BRD-A41112154@5	0.23473684210526316	0.4099264705882353
		BRD-A41145729@0.5	0.0	0.0					BRD-A41145729@0.5	0.26833903458760927	0.4043528064146621
		BRD-A41250306@2.63239138647844	0.0	0.0					BRD-A41250306@2.63239138647844	0.34538745387453873	0.5554896142433234
		BRD-A41301928@0.513772050274362	0.0	0.0					BRD-A41301928@0.513772050274362	0.32682545880515423	0.46243093922651934
		BRD-A41304429@3.75465464536386	0.0	0.0					BRD-A41304429@3.75465464536386	0.3597150771666007	0.5188356164383562
		BRD-A41451487@5	0.0003904724716907458	0.0010621348911311736					BRD-A41451487@5	0.32170245398773006	0.47806267806267805
		BRD-A41519720@5	0.0002610966057441253	0.0005980861244019139					BRD-A41519720@5	0.41858325666973323	0.281908302354399
		BRD-A41722204@5	0.0007434944237918215	0.0005257623554153522					BRD-A41722204@5	0.5183066361556065	0.2723992784125075
		BRD-A41833852@5	0.008472012102874432	0.015053763440860216					BRD-A41833852@5	0.34085648148148145	0.3591463414634146
		BRD-A41941932@2.31279379708704	0.0	0.0					BRD-A41941932@2.31279379708704	0.5159509202453988	0.4706211527700056
		BRD-A42167015@3.04104529241627	0.003663003663003663	0.0025025025025025025					BRD-A42167015@3.04104529241627	0.4129987659399424	0.5763490241102182
		BRD-A42335949@5	0.1782178217821782	0.1694560669456067					BRD-A42335949@5	0.84400826446281	0.7564814814814815
		BRD-A42346008@4.27913774005214	0.052054794520547946	0.018943170488534396					BRD-A42346008@4.27913774005214	0.6650461837627613	0.8138013087447947
		BRD-A42553870@5	0.012584704743465635	0.006871035940803382					BRD-A42553870@5	0.577001013171226	0.6949359365466748
		BRD-A42571354@6.45	0.03793532338308458	0.06598161168199027					BRD-A42571354@6.45	0.556636553161918	0.5066413662239089
		BRD-A42628519@1.75152241014248	0.001314060446780552	0.0035879036391594054					BRD-A42628519@1.75152241014248	0.3870625662778367	0.4536979490366687
		BRD-A42759514@4.5532032695642	0.00781571369806664	0.018536585365853658					BRD-A42759514@4.5532032695642	0.45444444444444443	0.4993894993894994
		BRD-A42831637@0.5	0.013525976022133415	0.02217741935483871					BRD-A42831637@0.5	0.40217391304347827	0.5589773387565369
		BRD-A43076080@5	0.46078431372549017	0.48704663212435234					BRD-A43076080@5	0.5742574257425742	0.6170212765957447
		BRD-A43150328@5	0.0	0.0					BRD-A43150328@5	0.3810665068903535	0.39527656929770044
		BRD-A43671941@3.31335424899248	0.0002801905295601009	0.0004952947003467063					BRD-A43671941@3.31335424899248	0.2750733137829912	0.5667673716012085
		BRD-A43849199@2.64888312491921	0.005583879582422918	0.011985409067222511					BRD-A43849199@2.64888312491921	0.3483665799363978	0.7084068195179306
		BRD-A43930669@5	0.008914100486223663	0.018867924528301886					BRD-A43930669@5	0.4031542631838344	0.5501008742434432
		BRD-A43940795@5	0.013176470588235295	0.014336917562724014					BRD-A43940795@5	0.47211040828062106	0.5166771554436753
		BRD-A43974499@5	0.0	0.0					BRD-A43974499@5	0.3035420098846787	0.48391332895600786
		BRD-A44008656@5	0.0	0.0					BRD-A44008656@5	0.37524084778420036	0.4659090909090909
		BRD-A44090213@5	0.015361744301288404	0.015712113532691332					BRD-A44090213@5	0.2841147655703289	0.4879807692307692
		BRD-A44133049@5	0.0027107617240444567	0.006134969325153374					BRD-A44133049@5	0.5118384401114207	0.48643282594308407
		BRD-A44448661@5	0.0024074631357207344	0.003738317757009346					BRD-A44448661@5	0.5928297055057619	0.5427901524032825
		BRD-A44551378@5	0.023291925465838508	0.02344971339239187					BRD-A44551378@5	0.6201448321263989	0.5610482430017868
		BRD-A44863528@5	0.10830527497194165	0.19203980099502488					BRD-A44863528@5	0.7657864523536165	0.7398779811425402
		BRD-A44966919@5	0.0024096385542168677	0.0028735632183908046					BRD-A44966919@5	0.7758478081058726	0.7969413763806287
		BRD-A45140972@1.43875021638803	0.002976190476190476	0.00877963125548727					BRD-A45140972@1.43875021638803	0.44638694638694637	0.6469594594594594
		BRD-A45499626@5	0.0023858214042263124	0.005636070853462158					BRD-A45499626@5	0.24881376037959668	0.6738955823293172
		BRD-A45543382@1.2672729460962	0.0003365870077415012	0.0008873114463176575					BRD-A45543382@1.2672729460962	0.3303757828810021	0.4888030888030888
		BRD-A46066006@5	0.0	0.0					BRD-A46066006@5	0.3005181347150259	0.5083260297984225
		BRD-A47144777@5	0.014236410698878344	0.03228962818003914					BRD-A47144777@5	0.38389409817981246	0.5943637916310845
		BRD-A47494775@2.57799597935747	0.0003337783711615487	0.0008123476848090983					BRD-A47494775@2.57799597935747	0.40316686967113274	0.5041888804265042
		BRD-A47513740@0.247728404600605	0.3793103448275862	0.4583333333333333					BRD-A47513740@0.247728404600605	0.41414141414141414	0.5061728395061729
		BRD-A47598013@5	0.0009296148738379814	0.006422018348623854					BRD-A47598013@5	0.41494661921708187	0.49659284497444633
		BRD-A47633927@5	0.030226700251889168	0.05733788395904437					BRD-A47633927@5	0.46730901582931866	0.5838349097162511
		BRD-A48257147@5	0.002734419505525806	0.022835394862036156					BRD-A48257147@5	0.3511796733212341	0.30861244019138756
		BRD-A48300215@5	0.0002466091245376079	0.0009345794392523365					BRD-A48300215@5	0.3780487804878049	0.28583403185247275
		BRD-A48809242@4.89921597454822	0.0026630249231819735	0.03721374045801527					BRD-A48809242@4.89921597454822	0.4173160173160173	0.3699155794320798
		BRD-A49046702@5	0.0	0.0					BRD-A49046702@5	0.4898068669527897	0.6911430734292203
		BRD-A49172652@5	0.0	0.0					BRD-A49172652@5	0.6389201349831272	0.8678380443086325
		BRD-A49225603@5	0.028635346756152126	0.057971014492753624					BRD-A49225603@5	0.6711462450592885	0.7350649350649351
		BRD-A49358627@3.45835924508998	0.0011061946902654867	0.0008936550491510277					BRD-A49358627@3.45835924508998	0.3269887750122011	0.5110602593440122
		BRD-A49370193@5	0.0	0.0					BRD-A49370193@5	0.46494992846924177	0.5070202808112324
		BRD-A49680073@5	0.49645390070921985	0.6730769230769231					BRD-A49680073@5	0.8547008547008547	0.684931506849315
		BRD-A49734948@3.25370815357138	0.0	0.0					BRD-A49734948@3.25370815357138	0.3635077793493635	0.20792880258899676
		BRD-A49906757@2.49834934059067	0.0	0.0					BRD-A49906757@2.49834934059067	0.3741935483870968	0.19237147595356552
		BRD-A50157456@5	0.007233273056057866	0.0074418604651162795					BRD-A50157456@5	0.43453355155482815	0.433115823817292
		BRD-A50311610@5	0.0	0.0					BRD-A50311610@5	0.502895752895753	0.38649851632047477
		BRD-A50675702@5.71888985590894	0.0	0.0					BRD-A50675702@5.71888985590894	0.2656147271531887	0.31962025316455694
		BRD-A50684349@5	0.0010330578512396695	0.002540220152413209					BRD-A50684349@5	0.34852801519468185	0.2636494252873563
		BRD-A50737080@5	0.4172494172494173	0.528023598820059					BRD-A50737080@5	0.6661045531197302	0.891647855530474
		BRD-A50764878@5	0.0	0.0					BRD-A50764878@5	0.34196891191709844	0.36492890995260663
		BRD-A51410489@5	0.0	0.0					BRD-A51410489@5	0.6555863342566943	0.5382865807429871
		BRD-A51714012@5	0.0015202702702702704	0.007323026851098454					BRD-A51714012@5	0.5100671140939598	0.2640722724113968
		BRD-A51820102@5	0.012376237623762377	0.12195121951219512					BRD-A51820102@5	0.33725490196078434	0.7478260869565218
		BRD-A51829654@5	0.0	0.0					BRD-A51829654@5	0.6650185414091471	0.4239558707643814
		BRD-A52588987@5	0.0018107741059302852	0.0030816640986132513					BRD-A52588987@5	0.7010398613518197	0.5753911806543386
		BRD-A52660433@5	0.05	0.03125					BRD-A52660433@5	0.42857142857142855	0.6864406779661016
		BRD-A52922642@5.15860012925388	0.0	0.0					BRD-A52922642@5.15860012925388	0.46794520547945206	0.6113099498926271
		BRD-A53077924@5	0.0	0.0					BRD-A53077924@5	0.3492791612057667	0.4138198757763975
		BRD-A53416814@5	0.002224694104560623	0.0051813471502590676					BRD-A53416814@5	0.3280134397312054	0.5952743902439024
		BRD-A53576514@3.26965933354011	0.0	0.0					BRD-A53576514@3.26965933354011	0.4586513994910941	0.49147920927062033
		BRD-A53952395@5	0.0	0.0					BRD-A53952395@5	0.48666053357865685	0.35196274118429804
		BRD-A54029483@5	0.0018037518037518038	0.00441306266548985					BRD-A54029483@5	0.34988839285714285	0.5003990422984836
		BRD-A54236247@5	0.0007107320540156361	0.0007880220646178094					BRD-A54236247@5	0.4924924924924925	0.4387959866220736
		BRD-A54490543@5	0.024773413897280966	0.03336045565500407					BRD-A54490543@5	0.4046968869470235	0.5567242674680691
		BRD-A54845972@5	0.019148104728409537	0.037262357414448666					BRD-A54845972@5	0.3017649591046061	0.505407354001442
		BRD-A54927599@5	0.16416309012875535	0.6830357142857143					BRD-A54927599@5	0.7519083969465649	0.6610738255033557
		BRD-A55272860@5	0.0	0.0					BRD-A55272860@5	0.5699115044247788	0.2272406492589979
		BRD-A55369275@5	0.0047984644913627635	0.004533091568449683					BRD-A55369275@5	0.6943089430894309	0.31145149525893506
		BRD-A55393291@5	0.0	0.0					BRD-A55393291@5	0.5798864557988646	0.5155010814708003
		BRD-A55424491@5	0.6078431372549019	0.2217453505007153					BRD-A55424491@5	0.8533190578158458	0.9299883313885647
		BRD-A55756846@8.58019468667669	0.0038729666924864447	0.004488330341113106					BRD-A55756846@8.58019468667669	0.44969083754918493	0.6230529595015576
		BRD-A55913614@5	0.0	0.0					BRD-A55913614@5	0.5679647318148421	0.5820783132530121
		BRD-A56020723@6.28984712501403	0.46195652173913043	0.47619047619047616					BRD-A56020723@6.28984712501403	0.5689655172413793	0.9052369077306733
		BRD-A56675431@2.60488192382825	0.0	0.0					BRD-A56675431@2.60488192382825	0.3470471134704711	0.3555404486743712
		BRD-A56987319@12.1822539255364	0.0005261773217574323	0.001384083044982699					BRD-A56987319@12.1822539255364	0.4455239417071478	0.42209072978303747
		BRD-A57133233@2.96483691558765	0.0023523261892315736	0.006373937677053824					BRD-A57133233@2.96483691558765	0.4791800128122998	0.49372937293729374
		BRD-A57382968@7.54497362609199	0.0	0.0					BRD-A57382968@7.54497362609199	0.2763276327632763	0.4050131926121372
		BRD-A58048407@5.97456736604315	0.0018495684340320592	0.0021008403361344537					BRD-A58048407@5.97456736604315	0.5396966993755575	0.39907651715039577
		BRD-A59215453@2.66005483437036	0.0025078369905956114	0.010160880609652836					BRD-A59215453@2.66005483437036	0.646061814556331	0.46186742694226657
		BRD-A59303141@3.45138710902773	0.0	0.0					BRD-A59303141@3.45138710902773	0.4523809523809524	0.44511378848728245
		BRD-A60197193@5	0.0010964912280701754	0.0013351134846461949					BRD-A60197193@5	0.18058455114822547	0.44964262508122155
		BRD-A61154809@5	0.0	0.0					BRD-A61154809@5	0.29227557411273486	0.5054151624548736
		BRD-A61392169@5	0.021666666666666667	0.01070840197693575					BRD-A61392169@5	0.42828282828282827	0.47041420118343197
		BRD-A61470182@5	0.0	0.0					BRD-A61470182@5	0.2940936863543788	0.43233532934131735
		BRD-A61793559@5	0.0	0.0					BRD-A61793559@5	0.3367139959432049	0.40364741641337387
		BRD-A61856038@5	0.0002566405748748877	0.001343183344526528					BRD-A61856038@5	0.3405373831775701	0.34993997599039617
		BRD-A62021152@5	0.007533902561526871	0.009829619921363041					BRD-A62021152@5	0.317711503347535	0.346843853820598
		BRD-A62057054@5	0.0	0.0					BRD-A62057054@5	0.2545379537953795	0.4143720617864338
		BRD-A62428732@5	0.0178359096313912	0.020107238605898123					BRD-A62428732@5	0.36553846153846153	0.38076923076923075
		BRD-A62505706@5	0.051451187335092345	0.050913838120104436					BRD-A62505706@5	0.3470109656880085	0.615819209039548
		BRD-A62525898@5	0.014084507042253521	0.015364061456245824					BRD-A62525898@5	0.45242537313432835	0.3050314465408805
		BRD-A63346720@5	0.002352941176470588	0.0021551724137931034					BRD-A63346720@5	0.6303901437371663	0.8746438746438746
		BRD-A63546914@5	0.07159442724458204	0.24915824915824916					BRD-A63546914@5	0.3789903489235338	0.6784053156146179
		BRD-A63667919@5	0.0010689470871191875	0.0012484394506866417					BRD-A63667919@5	0.39268978444236174	0.4938126104890984
		BRD-A63836183@5	0.011294526498696786	0.007597895967270602					BRD-A63836183@5	0.6705157813702848	0.48523676880222844
		BRD-A63894585@2.141465267526	0.06050420168067227	0.06865861411315957					BRD-A63894585@2.141465267526	0.6136363636363636	0.6039903264812576
		BRD-A64092382@5	0.026874115983026876	0.04659717964438995					BRD-A64092382@5	0.3801791713325868	0.38579545454545455
		BRD-A64125466@5	0.013196480938416423	0.010962241169305725					BRD-A64125466@5	0.3741379310344828	0.5133057362507392
		BRD-A64227845@5	0.002091466815393196	0.009946949602122016					BRD-A64227845@5	0.35318752908329454	0.4815989847715736
		BRD-A64228451@5	0.0	0.0					BRD-A64228451@5	0.39465065502183405	0.4252941176470588
		BRD-A64485570@5	0.4540727902946274	0.33248730964467005					BRD-A64485570@5	0.9278557114228457	0.5133037694013304
		BRD-A64933752@5	0.0	0.0					BRD-A64933752@5	0.587024329382408	0.6285905143620575
		BRD-A64977602@5	0.014700193423597678	0.023705552089831567					BRD-A64977602@5	0.2628318584070796	0.3793103448275862
		BRD-A65013509@2.53841007903137	0.005661712668082095	0.00469208211143695					BRD-A65013509@2.53841007903137	0.44346116027531957	0.2678147268408551
		BRD-A65051990@2.83025142538537	0.010530934620447565	0.013848817080207732					BRD-A65051990@2.83025142538537	0.500310366232154	0.44579646017699115
		BRD-A65076780@5	0.12146892655367232	0.19282511210762332					BRD-A65076780@5	0.5840114887505984	0.7248960190136661
		BRD-A65145453@5	0.0	0.0					BRD-A65145453@5	0.5179728933411903	0.4853672004417449
		BRD-A65280694@3.19657429525926	0.007556675062972292	0.0034662045060658577					BRD-A65280694@3.19657429525926	0.5111111111111111	0.42298850574712643
		BRD-A65440446@11.4007988220512	0.0	0.0					BRD-A65440446@11.4007988220512	0.5799373040752351	0.5843335439039797
		BRD-A65597028@5	0.0	0.0					BRD-A65597028@5	0.6819708846584547	0.3504027617951669
		BRD-A65615053@5	0.0	0.0					BRD-A65615053@5	0.2891418025223008	0.5474665113570181
		BRD-A65671304@5	0.0	0.0					BRD-A65671304@5	0.4779816513761468	0.5712719298245614
		BRD-A66025870@2.47822630369573	0.0	0.0					BRD-A66025870@2.47822630369573	0.41543178334184977	0.4552071668533035
		BRD-A66199457@1.04262075153939	0.0028157683024939663	0.00402067777139575					BRD-A66199457@1.04262075153939	0.45640686922060764	0.38474387527839643
		BRD-A66435872@5	0.0009267840593141798	0.002210759027266028					BRD-A66435872@5	0.4578136463683052	0.4046692607003891
		BRD-A66563878@5	0.0002457002457002457	0.0007246376811594203					BRD-A66563878@5	0.20567375886524822	0.4773662551440329
		BRD-A66927094@5	0.0045480386583285955	0.006644518272425249					BRD-A66927094@5	0.4844162704701532	0.6444132115249473
		BRD-A67552019@4.2760446094762	0.061855670103092786	0.08450704225352113					BRD-A67552019@4.2760446094762	0.28	0.3977272727272727
		BRD-A67862938@5	0.0035612535612535613	0.003075030750307503					BRD-A67862938@5	0.5011219147344802	0.40606060606060607
		BRD-A68039575@5	0.0017064846416382253	0.0012944983818770227					BRD-A68039575@5	0.27379553466509987	0.38385502471169686
		BRD-A68281735@5	0.03987730061349693	0.03970678069639585					BRD-A68281735@5	0.32833105957253295	0.4307875894988067
		BRD-A68723818@5	0.0	0.0					BRD-A68723818@5	0.47144456886898095	0.484186313973548
		BRD-A68888262@5	0.0	0.0					BRD-A68888262@5	0.6622583926754833	0.37349397590361444
		BRD-A68929948@5	0.032803180914512925	0.045205479452054796					BRD-A68929948@5	0.6193656093489148	0.458307597282273
		BRD-A69636825@5	0.0	0.0					BRD-A69636825@5	0.5527522935779816	0.4059517125210556
		BRD-A69777949@5	0.002792321116928447	0.004962779156327543					BRD-A69777949@5	0.49587628865979383	0.27438676554478036
		BRD-A69786436@5	0.002083667254367687	0.007505773672055427					BRD-A69786436@5	0.40254051686377573	0.5021857923497268
		BRD-A70083328@5	0.0007526342197691922	0.002156721782890007					BRD-A70083328@5	0.3434940855323021	0.4915364583333333
		BRD-A70268693@5	0.0012724959098345755	0.005494505494505495					BRD-A70268693@5	0.2726477024070022	0.42467620995228356
		BRD-A70407468@5	0.21656050955414013	0.14143094841930118					BRD-A70407468@5	0.6053615960099751	0.8592920353982301
		BRD-A70514680@3.11686265083433	0.001937984496124031	0.002982848620432513					BRD-A70514680@3.11686265083433	0.3871345029239766	0.48533724340175954
		BRD-A70649075@5	0.0	0.0					BRD-A70649075@5	0.2722371967654987	0.4975369458128079
		BRD-A71157293@2.29882795635942	0.0008340283569641367	0.0011961722488038277					BRD-A71157293@2.29882795635942	0.30282738095238093	0.4619750283768445
		BRD-A71203467@5	0.0	0.0					BRD-A71203467@5	0.34490960989533775	0.42348130841121495
		BRD-A71774530@5	0.011761064685855771	0.023370233702337023					BRD-A71774530@5	0.393026941362916	0.45532435740514077
		BRD-A71816415@5	0.007122507122507123	0.006101281269066504					BRD-A71816415@5	0.327132777421424	0.2998236331569665
		BRD-A72066420@5	0.0	0.0					BRD-A72066420@5	0.36868434217108553	0.41994301994301997
		BRD-A72483914@5	0.0	0.0					BRD-A72483914@5	0.32437275985663083	0.41043083900226757
		BRD-A72596465@5	0.2644628099173554	0.06876790830945559					BRD-A72596465@5	0.7970845481049562	0.8946335078534031
		BRD-A72703248@6.82214908393274	0.4582278481012658	0.3408662900188324					BRD-A72703248@6.82214908393274	0.8839103869653768	0.7306397306397306
		BRD-A72711497@5	0.9096176129779838	0.8134715025906736					BRD-A72711497@5	0.9812091503267973	0.967767929089444
		BRD-A72988804@3.84159889189848	0.0020515826494724504	0.0043969849246231155					BRD-A72988804@3.84159889189848	0.2834608030592734	0.3441671503192107
		BRD-A73368467@5	0.0	0.0					BRD-A73368467@5	0.19699499165275458	0.5315315315315315
		BRD-A73859745@5	0.002670551104637048	0.009314140558848433					BRD-A73859745@5	0.2622837370242215	0.2732516222062004
		BRD-A74667430@5	0.009264305177111716	0.013291634089132134					BRD-A74667430@5	0.4035181236673774	0.5683183183183184
		BRD-A74904029@7.83353598168682	0.14354066985645933	0.05305039787798409					BRD-A74904029@7.83353598168682	0.8002114164904862	0.6404399323181049
		BRD-A74980173@5	0.0	0.0					BRD-A74980173@5	0.30480878455130633	0.4530106921778278
		BRD-A75455249@10.8573313652321	0.0019474196689386564	0.0014194464158978					BRD-A75455249@10.8573313652321	0.40969162995594716	0.36151603498542273
		BRD-A75478957@5	0.0031725888324873096	0.0029086678301337987					BRD-A75478957@5	0.3953488372093023	0.5157412707498569
		BRD-A75552914@5	0.0	0.0					BRD-A75552914@5	0.3731074260994953	0.6179104477611941
		BRD-A75769826@5	0.006097560975609756	0.009708737864077669					BRD-A75769826@5	0.5880681818181818	0.41194029850746267
		BRD-A75817871@8.55192509991385	0.017035775127768313	0.006868131868131868					BRD-A75817871@8.55192509991385	0.7266226622662266	0.8329129886506935
		BRD-A75850590@5	0.0	0.0					BRD-A75850590@5	0.5741626794258373	0.34762456546929316
		BRD-A76093993@5	0.001188118811881188	0.001850709438618137					BRD-A76093993@5	0.36269711799891247	0.38801628853984876
		BRD-A77291778@5	0.00674481042498854	0.09735349716446125					BRD-A77291778@5	0.3685636856368564	0.5242868157286045
		BRD-A77299732@5	0.0	0.0					BRD-A77299732@5	0.6108654453569172	0.7276147479307751
		BRD-A77349281@6.7841217034528	0.0	0.0					BRD-A77349281@6.7841217034528	0.3663522012578616	0.5696821515892421
		BRD-A78295502@2.35095055748796	0.001176470588235294	0.0005790387955993051					BRD-A78295502@2.35095055748796	0.40099833610648916	0.42579505300353354
		BRD-A78377521@8.55129325654591	0.0	0.0					BRD-A78377521@8.55129325654591	0.3462639109697933	0.6556291390728477
		BRD-A78877355@3.45065800597516	0.0	0.0					BRD-A78877355@3.45065800597516	0.36610978520286397	0.4609375
		BRD-A78942461@5	0.030070377479206652	0.030031948881789138					BRD-A78942461@5	0.4692370795734208	0.7190446260213702
		BRD-A79226577@3.11707250535077	0.0	0.0					BRD-A79226577@3.11707250535077	0.32338530066815147	0.45375
		BRD-A79672927@5	0.017511520737327188	0.044837758112094395					BRD-A79672927@5	0.4553510565780504	0.3814962878355226
		BRD-A79981887@5	0.0006353240152477764	0.001889168765743073					BRD-A79981887@5	0.32747747747747746	0.411431805319751
		BRD-A80017228@5	0.005982650314089142	0.013012361743656473					BRD-A80017228@5	0.3389339513325608	0.35605599513085817
		BRD-A80213327@5	0.0	0.0					BRD-A80213327@5	0.42663273960983883	0.3251454427925016
		BRD-A80594172@5	0.0	0.0					BRD-A80594172@5	0.3392781316348195	0.5316034597471723
		BRD-A80641450@5	0.0	0.0					BRD-A80641450@5	0.44863266814486324	0.49070331447049315
		BRD-A81177136@5	0.010351966873706004	0.0038402457757296467					BRD-A81177136@5	0.921627731725697	0.8624823695345557
		BRD-A81615860@5	0.0	0.0					BRD-A81615860@5	0.5617021276595745	0.45569620253164556
		BRD-A81795050@5	0.2512664640324215	0.20097244732576985					BRD-A81795050@5	0.8739436619718309	0.9240506329113924
		BRD-A81866333@5	0.0014858841010401188	0.0006345177664974619					BRD-A81866333@5	0.5422857142857143	0.5709987966305656
		BRD-A82238138@5	0.07263681592039802	0.047526041666666664					BRD-A82238138@5	0.7679477882523568	0.6656191074795726
		BRD-A82371568@5	0.46153846153846156	0.3231850117096019					BRD-A82371568@5	0.9295154185022027	0.8978723404255319
		BRD-A82590476@5	0.13333333333333333	0.1308016877637131					BRD-A82590476@5	0.649376231122784	0.6216216216216216
		BRD-A82656074@5	0.016293279022403257	0.0210387902695595					BRD-A82656074@5	0.3272565584704313	0.47209749839640797
		BRD-A83326220@5	0.007822277847309137	0.017692852087756547					BRD-A83326220@5	0.4251101321585903	0.40432960893854747
		BRD-A83431637@5	0.03864406779661017	0.046416938110749185					BRD-A83431637@5	0.49041372351160445	0.3602668643439585
		BRD-A83695761@5	0.011254019292604502	0.015789473684210527					BRD-A83695761@5	0.38558692421991086	0.34099868593955324
		BRD-A83855350@5	0.004225012071463061	0.02734375					BRD-A83855350@5	0.16290480863591755	0.5540720961281709
		BRD-A83937277@4.58186454029053	0.0	0.0					BRD-A83937277@4.58186454029053	0.3860531991373113	0.3570478723404255
		BRD-A84174393@5	0.00046707146193367583	0.0006934812760055479					BRD-A84174393@5	0.2919772029811486	0.441351888667992
		BRD-A84174873@4.68031615348404	0.012449528936742935	0.026657060518731988					BRD-A84174873@4.68031615348404	0.3885684320922916	0.4976494291470786
		BRD-A84389091@5	0.0	0.0					BRD-A84389091@5	0.2689625108979948	0.43604240282685514
		BRD-A84389633@5	0.0	0.0					BRD-A84389633@5	0.4361413043478261	0.471019809244314
		BRD-A85137183@5	0.003110419906687403	0.00625					BRD-A85137183@5	0.2771033905399749	0.46917080085046065
		BRD-A85234536@5	0.0005465476407360175	0.002097902097902098					BRD-A85234536@5	0.4150442477876106	0.3047433398310591
		BRD-A85280935@5	0.050475059382422804	0.06390977443609022					BRD-A85280935@5	0.41260744985673353	0.5925925925925926
		BRD-A85472596@5	0.0012087026591458502	0.0029469548133595285					BRD-A85472596@5	0.27175843694493784	0.5262252794496991
		BRD-A85587465@5	0.003991130820399113	0.008152173913043478					BRD-A85587465@5	0.5365223012281836	0.6093979441997063
		BRD-A86044036@5	0.004500450045004501	0.004370629370629371					BRD-A86044036@5	0.43592233009708736	0.6656782802075611
		BRD-A87479750@5	0.0	0.0					BRD-A87479750@5	0.29369627507163326	0.28751753155680226
		BRD-A87719232@4.34293254609285	0.0018719580681392737	0.00390625					BRD-A87719232@4.34293254609285	0.3302808302808303	0.377529658060014
		BRD-A88254928@4.1786674513647	0.0	0.0					BRD-A88254928@4.1786674513647	0.5691533948030176	0.5239197530864198
		BRD-A88282067@2.08504376423459	0.0891089108910891	0.12388663967611337					BRD-A88282067@2.08504376423459	0.26104417670682734	0.4831081081081081
		BRD-A88548664@5	0.0	0.0					BRD-A88548664@5	0.4840858623242043	0.48915482423335827
		BRD-A89434049@5	0.03763440860215054	0.125					BRD-A89434049@5	0.296	0.37373737373737376
		BRD-A89585551@2.41095674220138	0.0967741935483871	0.11576626240352811					BRD-A89585551@2.41095674220138	0.6339144215530903	0.7092198581560284
		BRD-A89672324@5	0.00042625745950554135	0.0008305647840531562					BRD-A89672324@5	0.14524851918619625	0.39523475823405746
		BRD-A89947015@5	0.524822695035461	0.42406876790830944					BRD-A89947015@5	0.882640586797066	0.8242009132420092
		BRD-A90311807@5	0.0010152284263959391	0.0023923444976076554					BRD-A90311807@5	0.40871236386931453	0.43224932249322495
		BRD-A90462498@5	0.2821869488536155	0.49382716049382713					BRD-A90462498@5	0.8676122931442081	0.8973105134474327
		BRD-A90490067@5	0.1275109170305677	0.2652134423251589					BRD-A90490067@5	0.7764598540145985	0.7217981340118744
		BRD-A90515964@5.04500752109721	0.0	0.0					BRD-A90515964@5.04500752109721	0.2617760617760618	0.5011086474501109
		BRD-A90799790@5	0.0	0.0					BRD-A90799790@5	0.2772361169987283	0.4641589779985806
		BRD-A91008255@6.82054619152159	0.12018977332630469	0.3153526970954357					BRD-A91008255@6.82054619152159	0.5516351118760757	0.85809906291834
		BRD-A91699651@5	0.0	0.0					BRD-A91699651@5	0.22903430749682338	0.4918144611186903
		BRD-A91866971@0.5	0.00035782442748091603	0.0026200873362445414					BRD-A91866971@0.5	0.24763705103969755	0.4609429978888107
		BRD-A92161634@5	0.0	0.0					BRD-A92161634@5	0.3205574912891986	0.19395643007730148
		BRD-A92585442@5	0.0	0.0					BRD-A92585442@5	0.2997867803837953	0.5050287356321839
		BRD-A92670106@4.37218715339486	0.0	0.0					BRD-A92670106@4.37218715339486	0.287044220325834	0.25084745762711863
		BRD-A92826379@5	0.001329198050509526	0.0024232633279483036					BRD-A92826379@5	0.20314735336194564	0.29873772791023845
		BRD-A93000692@5	0.00023803856224708403	0.0010214504596527069					BRD-A93000692@5	0.28052126200274347	0.3136503067484663
		BRD-A93206962@5	0.01932367149758454	0.00322061191626409					BRD-A93206962@5	0.6030368763557483	0.607428987618354
		BRD-A93255169@9.6813106171061	0.0	0.0					BRD-A93255169@9.6813106171061	0.17994722955145118	0.2550486163051608
		BRD-A93477898@5	0.009057971014492754	0.03056768558951965					BRD-A93477898@5	0.6924910607866508	0.43782969103240393
		BRD-A93659613@5	0.007178594735697194	0.03021978021978022					BRD-A93659613@5	0.5877910635619886	0.720679012345679
		BRD-A93739713@5	0.016568679850347406	0.03060217176702863					BRD-A93739713@5	0.672244094488189	0.58078231292517
		BRD-A94413429@5	0.06642216788916055	0.1856492027334852					BRD-A94413429@5	0.7796024200518582	0.880859375
		BRD-A94543220@5	0.00044863167339614175	0.0008741258741258741					BRD-A94543220@5	0.22122448979591836	0.4169230769230769
		BRD-A94624445@5.07742678796878	0.004507124164001163	0.032359081419624215					BRD-A94624445@5.07742678796878	0.2349351639969489	0.27184466019417475
		BRD-A94669766@5	0.0011248593925759281	0.004690431519699813					BRD-A94669766@5	0.28045515394912984	0.31362275449101795
		BRD-A94709349@5	0.0074285714285714285	0.05133267522211254					BRD-A94709349@5	0.3987226277372263	0.3280780780780781
		BRD-A95096829@5	0.0	0.0					BRD-A95096829@5	0.41998306519898393	0.4009700889248181
		BRD-A95207036@5	0.0018949648077964266	0.006862745098039216					BRD-A95207036@5	0.34204630321135177	0.3664
		BRD-A95445494@5	0.0011250401800064287	0.00720164609053498					BRD-A95445494@5	0.30262172284644195	0.3494809688581315
		BRD-A95513702@5	0.002524190155658393	0.018386108273748723					BRD-A95513702@5	0.21094856064181217	0.3654946852003271
		BRD-A95696066@5	0.0	0.0					BRD-A95696066@5	0.6452074391988555	0.3479938271604938
		BRD-A95869247@5	0.00012893243940175349	0.0011148272017837235					BRD-A95869247@5	0.25614489003880986	0.4958263772954925
		BRD-A95939040@1.99687393379412	0.0	0.0					BRD-A95939040@1.99687393379412	0.24758454106280192	0.3451178451178451
		BRD-A96456596@5	0.003361012257809411	0.018378378378378378					BRD-A96456596@5	0.2537634408602151	0.28992628992628994
		BRD-A96485169@5	0.0	0.0					BRD-A96485169@5	0.1812614819350888	0.49747899159663866
		BRD-A96882008@5	0.0011865211200759373	0.0051813471502590676					BRD-A96882008@5	0.21127475876079227	0.34408602150537637
		BRD-A96897502@4.09277904444742	0.030033590199565304	0.2974559686888454					BRD-A96897502@4.09277904444742	0.8331573389651531	0.6435562805872757
		BRD-A97104540@2.60237157244243	0.005789909015715467	0.005035971223021582					BRD-A97104540@2.60237157244243	0.7222222222222222	0.8297872340425532
		BRD-A97479839@5	0.000500751126690035	0.0007168458781362007					BRD-A97479839@5	0.18138364779874214	0.648964896489649
		BRD-A97701745@5	0.0025519504192489974	0.004638833664678595					BRD-A97701745@5	0.35	0.7667844522968198
		BRD-A97730597@3.35772992744013	0.014031300593631947	0.07449856733524356					BRD-A97730597@3.35772992744013	0.2918760469011725	0.6866995073891625
		BRD-A97739905@5	0.009850011193194537	0.03142857142857143					BRD-A97739905@5	0.18398518861374683	0.721415607985481
		BRD-A98299281@5	0.0016196954972465176	0.0028968713789107765					BRD-A98299281@5	0.2665400443178221	0.6879084967320261
		BRD-A98378129@5	0.013972055888223553	0.014590932777488274					BRD-A98378129@5	0.3286637931034483	0.7273449920508744
		BRD-A98702003@5	0.014184397163120567	0.006362672322375398					BRD-A98702003@5	0.2197724039829303	0.46326836581709147
		BRD-A98725278@5	0.0	0.0					BRD-A98725278@5	0.21824186991869918	0.6633204633204633
		BRD-A99177642@1.96999174612858	0.005355404089581304	0.006719609040928528					BRD-A99177642@1.96999174612858	0.25579655946148094	0.5851154833190761
		BRD-A99402294@5	0.0006283380458686773	0.0012690355329949238					BRD-A99402294@5	0.27408096789204284	0.509515570934256
		BRD-A99411506@2.79097739526006	0.003484320557491289	0.002796420581655481					BRD-A99411506@2.79097739526006	0.24491114701130856	0.6112903225806452
		BRD-A99449986@5	0.015151515151515152	0.005208333333333333					BRD-A99449986@5	0.22082635399218314	0.6714770797962648
		BRD-A99571536@9.1	0.026389668725435148	0.02933832709113608					BRD-A99571536@9.1	0.28950276243093925	0.7318435754189944
		BRD-K00141480@8.49345131122241	0.02728226652675761	0.03151515151515152					BRD-K00141480@8.49345131122241	0.5711206896551724	0.803030303030303
		BRD-K00184207@0.5	0.004132231404958678	0.0017814726840855108					BRD-K00184207@0.5	0.3290845886442642	0.47932489451476795
		BRD-K00206590@5	0.0	0.0					BRD-K00206590@5	0.37658227848101267	0.5261606484893147
		BRD-K00259736@5	0.16731517509727625	0.2028301886792453					BRD-K00259736@5	0.5502183406113537	0.6885245901639344
		BRD-K00312224@5	0.0	0.0					BRD-K00312224@5	0.5796687607081668	0.7898832684824902
		BRD-K00603606@3.33059558376348	0.0	0.0					BRD-K00603606@3.33059558376348	0.3388049901510177	0.4361792054099746
		BRD-K00610438@5	0.0189520624303233	0.01088348271446863					BRD-K00610438@5	0.28514548238897397	0.8202643171806168
		BRD-K00662280@5	0.35655737704918034	0.39545454545454545					BRD-K00662280@5	0.7542545949625595	0.8949919224555735
		BRD-K00673382@5	0.02630106323447118	0.028484848484848484					BRD-K00673382@5	0.452253628724217	0.504258943781942
		BRD-K00675675@5	0.023016759776536312	0.06284319707138498					BRD-K00675675@5	0.22903225806451613	0.42993079584775085
		BRD-K00824317@2.29087924603403	0.07898603967670831	0.1174221736755871					BRD-K00824317@2.29087924603403	0.3705859526581296	0.7892561983471075
		BRD-K01095011@2.68424568428321	0.001718213058419244	0.0030959752321981426					BRD-K01095011@2.68424568428321	0.215007215007215	0.3427914110429448
		BRD-K01244426@5	0.0	0.0					BRD-K01244426@5	0.07875110605486033	0.49171270718232046
		BRD-K01292756@5.41657624306507	0.06553911205073996	0.11272727272727273					BRD-K01292756@5.41657624306507	0.3805031446540881	0.8673835125448028
		BRD-K01555864@5	0.0034223134839151265	0.0032030749519538757					BRD-K01555864@5	0.3327338129496403	0.31596925704526047
		BRD-K01567962@11.3519686039058	0.17202692595362754	0.23883696780893043					BRD-K01567962@11.3519686039058	0.6720214190093708	0.6991643454038997
		BRD-K01624546@0.5	0.0002702702702702703	0.0005810575246949448					BRD-K01624546@0.5	0.40625	0.551272166538165
		BRD-K01648091@5	0.0029336266960029336	0.004050632911392405					BRD-K01648091@5	0.35656836461126007	0.47398431931575197
		BRD-K01663662@2.89095781248392	0.008342813803564657	0.03475513428120063					BRD-K01663662@2.89095781248392	0.315990818668707	0.30367647058823527
		BRD-K01815685@5	0.03302652950730915	0.033315128345166575					BRD-K01815685@5	0.5034965034965035	0.3515052888527258
		BRD-K01868942@5	0.0007204610951008645	0.0007288629737609329					BRD-K01868942@5	0.40788883908561185	0.7919930374238469
		BRD-K01902415@5	0.0011594202898550724	0.001265022137887413					BRD-K01902415@5	0.4778625954198473	0.5060630557801131
		BRD-K02265150@5	0.12717391304347825	0.10077519379844961					BRD-K02265150@5	0.4921787709497207	0.8311320754716981
		BRD-K02275692@1.77907750063664	0.004929143561306223	0.009054895302773062					BRD-K02275692@1.77907750063664	0.37445414847161573	0.2538860103626943
		BRD-K02283807@5	0.0016508460586050352	0.004517221908526256					BRD-K02283807@5	0.10336018864216938	0.407436096049574
		BRD-K02404261@5	0.0013231888852133643	0.0020242914979757085					BRD-K02404261@5	0.2134387351778656	0.526829268292683
		BRD-K02407574@4.0437864431089	0.043933054393305436	0.07317073170731707					BRD-K02407574@4.0437864431089	0.5393700787401575	0.5330739299610895
		BRD-K02581333@5	0.0	0.0					BRD-K02581333@5	0.27640449438202247	0.45353982300884954
		BRD-K02590140@5	0.002664083313150884	0.006329113924050633					BRD-K02590140@5	0.31	0.3715046604527297
		BRD-K02607075@1.29411388347115	0.0	0.0					BRD-K02607075@1.29411388347115	0.0998896247240618	0.49759450171821307
		BRD-K02637541@5	0.00029770765108663293	0.00047961630695443646					BRD-K02637541@5	0.25624496373892025	0.417596848325673
		BRD-K02764365@3.76887168273337	0.2603305785123967	0.15555555555555556					BRD-K02764365@3.76887168273337	0.7163636363636363	0.6396103896103896
		BRD-K02867583@5	0.02602827763496144	0.08311954848640328					BRD-K02867583@5	0.5108910891089109	0.5729089563286455
		BRD-K02900412@5	0.030583058305830583	0.1404040404040404					BRD-K02900412@5	0.6635416666666667	0.8104325699745547
		BRD-K02953697@5	0.003102755977368133	0.011440107671601614					BRD-K02953697@5	0.4284188034188034	0.7091069849690539
		BRD-K03015355@5	0.008287292817679558	0.006546644844517185					BRD-K03015355@5	0.33371647509578545	0.6543951915852743
		BRD-K03067624@1.80648636270799	0.00023917723032767282	0.0005373455131649651					BRD-K03067624@1.80648636270799	0.26848946660690276	0.425728500355366
		BRD-K03109492@5	0.0	0.0					BRD-K03109492@5	0.1111111111111111	0.21428571428571427
		BRD-K03384561@5	0.00017085255424568598	0.0004911591355599214					BRD-K03384561@5	0.18888888888888888	0.43733509234828494
		BRD-K03440695@3.05460715094531	0.0006738544474393531	0.00045934772622875517					BRD-K03440695@3.05460715094531	0.30395426393520725	0.4169934640522876
		BRD-K03600606@5	0.0	0.0					BRD-K03600606@5	0.11421404682274247	0.45321831453218314
		BRD-K03602135@2.301730578324	0.20831698705374657	0.3595125253893026					BRD-K03602135@2.301730578324	0.5697976128697457	0.9081885856079405
		BRD-K03642198@5	0.35335689045936397	0.11507479861910241					BRD-K03642198@5	0.8708388814913449	0.6639593908629442
		BRD-K03670461@5	0.015432980851671906	0.02480477721635278					BRD-K03670461@5	0.2560362173038229	0.3379814077025232
		BRD-K03842655@3.94196568736466	0.018917155903457272	0.11646586345381527					BRD-K03842655@3.94196568736466	0.17435897435897435	0.7083333333333334
		BRD-K03981224@3.20055489940624	0.005070202808112325	0.013052208835341365					BRD-K03981224@3.20055489940624	0.28165374677002586	0.5176390773405699
		BRD-K04010869@0.5	0.0034049240440020955	0.006400787789266372					BRD-K04010869@0.5	0.24544012688342584	0.4104774535809019
		BRD-K04046242@3.72647383903571	0.011062688568555145	0.031791907514450865					BRD-K04046242@3.72647383903571	0.27115456938698757	0.48389261744966444
		BRD-K04111260@5	0.0020829995193078032	0.006749740394600207					BRD-K04111260@5	0.5194416749750748	0.3853550295857988
		BRD-K04170657@5	0.0	0.0					BRD-K04170657@5	0.5388471177944862	0.625
		BRD-K04185004@2.8995865073657	0.0	0.0					BRD-K04185004@2.8995865073657	0.4133640552995392	0.6016096579476862
		BRD-K04414442@5	0.0	0.0					BRD-K04414442@5	0.6184573002754821	0.5782356728911784
		BRD-K04430056@5	0.005546635527660195	0.01986408782017773					BRD-K04430056@5	0.230840543881335	0.48193548387096774
		BRD-K04704168@2.76017293477099	0.01067140951534015	0.01073345259391771					BRD-K04704168@2.76017293477099	0.2741477272727273	0.5663145539906104
		BRD-K04976539@5	0.0547945205479452	0.03382663847780127					BRD-K04976539@5	0.34500426985482496	0.5455773126266037
		BRD-K05151076@5	0.07564520913675467	0.11617312072892938					BRD-K05151076@5	0.7168737060041408	0.8872517616912236
		BRD-K05181084@5	0.057279236276849645	0.06926406926406926					BRD-K05181084@5	0.39316239316239315	0.71875
		BRD-K05181463@5	0.006430868167202572	0.00404040404040404					BRD-K05181463@5	0.46706231454005936	0.5645624103299857
		BRD-K05434375@8.52239412459331	0.0	0.0					BRD-K05434375@8.52239412459331	0.24558104550582927	0.7191629955947136
		BRD-K05464208@5	0.0006362672322375398	0.0026954177897574125					BRD-K05464208@5	0.3895145631067961	0.6348101265822785
		BRD-K05653692@0.5	0.0	0.0					BRD-K05653692@0.5	0.31635128578360017	0.4118761844598863
		BRD-K05673000@1.95567872680934	0.010584556170315132	0.019891500904159132					BRD-K05673000@1.95567872680934	0.4067340067340067	0.379874213836478
		BRD-K05901394@5	0.030016447368421052	0.07471852610030706					BRD-K05901394@5	0.37254901960784315	0.5524822695035461
		BRD-K05906022@5	0.0	0.0					BRD-K05906022@5	0.37169939065673663	0.4063656550703183
		BRD-K05977355@5	0.0015455950540958269	0.00200300450676014					BRD-K05977355@5	0.29117774880486746	0.45516304347826086
		BRD-K06014311@5	0.006490696668109044	0.014265335235378032					BRD-K06014311@5	0.3376413570274637	0.5301204819277109
		BRD-K06024458@5	0.0	0.0					BRD-K06024458@5	0.17328150572831424	0.4782608695652174
		BRD-K06147391@5	0.0	0.0					BRD-K06147391@5	0.16700564971751414	0.43470588235294116
		BRD-K06159959@5	0.0	0.0					BRD-K06159959@5	0.3286071726438699	0.46352941176470586
		BRD-K06208435@6.95489107722527	0.006942983378918578	0.014608233731739707					BRD-K06208435@6.95489107722527	0.25703905540417804	0.33791044776119405
		BRD-K06221026@5	0.0003312355084465055	0.0013416815742397137					BRD-K06221026@5	0.30680786686838124	0.5982300884955752
		BRD-K06234293@5	0.032462777642177205	0.05929558626839055					BRD-K06234293@5	0.5796232876712328	0.7872093023255814
		BRD-K06426971@5	0.6216216216216216	0.5609756097560976					BRD-K06426971@5	0.3146067415730337	0.6363636363636364
		BRD-K06467078@5	0.00015169902912621358	0.000441306266548985					BRD-K06467078@5	0.1545244878578212	0.6512292738707833
		BRD-K06543683@5	0.25	0.1360381861575179					BRD-K06543683@5	0.660377358490566	0.8163265306122449
		BRD-K06593056@5	0.1124031007751938	0.11047619047619048					BRD-K06593056@5	0.5742372881355933	0.7333333333333333
		BRD-K06753942@5	0.018958333333333334	0.04224698235840297					BRD-K06753942@5	0.40861344537815125	0.49554140127388535
		BRD-K06854232@5	0.0	0.0					BRD-K06854232@5	0.6950732356857523	0.7326315789473684
		BRD-K06980535@5	0.0010857763300760044	0.001142204454597373					BRD-K06980535@5	0.5241057542768274	0.5383386581469649
		BRD-K07117950@5	0.007062146892655367	0.00927643784786642					BRD-K07117950@5	0.24320785597381342	0.6264755480607083
		BRD-K07212038@5	0.0	0.0					BRD-K07212038@5	0.23248922413793102	0.5297728667894414
		BRD-K07220430@2.71360170058162	0.0035195776506819184	0.0036815462494247586					BRD-K07220430@2.71360170058162	0.3690050107372942	0.6329036218538981
		BRD-K07325606@5	0.015986537652503154	0.05008787346221441					BRD-K07325606@5	0.301994301994302	0.5059665871121718
		BRD-K07507905@5	0.010166734444896299	0.010521885521885523					BRD-K07507905@5	0.35414601916088534	0.6309593878752208
		BRD-K07691486@7.05319411795209	0.0	0.0					BRD-K07691486@7.05319411795209	0.46910994764397906	0.6265734265734266
		BRD-K07762753@25	0.24024024024024024	0.3076923076923077					BRD-K07762753@25	0.5737704918032787	0.8898305084745762
		BRD-K07888196@5	0.004787812840043526	0.009381663113006396					BRD-K07888196@5	0.4173151750972763	0.497968659315148
		BRD-K08078237@5	0.5354969574036511	0.35772357723577236					BRD-K08078237@5	0.8798882681564246	0.9333333333333333
		BRD-K08109516@5	0.00043020004302000433	0.0007624857033930614					BRD-K08109516@5	0.25353621945992283	0.620020964360587
		BRD-K08115555@5	0.008321096426823299	0.01215588130139435					BRD-K08115555@5	0.16844919786096257	0.5483870967741935
		BRD-K08132273@5	0.00580997949419002	0.006863140896245458					BRD-K08132273@5	0.27630208333333334	0.5682913765399036
		BRD-K08219523@5	0.04343534057255676	0.043095004897159644					BRD-K08219523@5	0.44660194174757284	0.595255212077642
		BRD-K08252256@5	0.0	0.0					BRD-K08252256@5	0.3505355404089581	0.5081157374735357
		BRD-K08287586@5.14861317470387	0.00040016006402561027	0.000574052812858783					BRD-K08287586@5.14861317470387	0.3548123980424144	0.6765163297045101
		BRD-K08316444@5	0.10726072607260725	0.2195945945945946					BRD-K08316444@5	0.5666666666666667	0.6614785992217899
		BRD-K08438429@5	0.23325062034739455	0.06021780909673286					BRD-K08438429@5	0.8253968253968254	0.96
		BRD-K08554278@5.52424145425259	0.14893617021276595	0.09859154929577464					BRD-K08554278@5.52424145425259	0.1523809523809524	0.3404255319148936
		BRD-K08619574@1.56533589948239	0.002696456086286595	0.003376748673420164					BRD-K08619574@1.56533589948239	0.2413793103448276	0.3911764705882353
		BRD-K08619838@3.77041946067317	0.0	0.0					BRD-K08619838@3.77041946067317	0.2613229064841968	0.4725987035945787
		BRD-K08640512@5	0.0	0.0					BRD-K08640512@5	0.2466134074331365	0.43108682452944747
		BRD-K08806317@2.31218245931218	0.000942951438000943	0.000835421888053467					BRD-K08806317@2.31218245931218	0.4377338321753073	0.46987951807228917
		BRD-K08890269@5	0.0020197486535008975	0.0036481556546412645					BRD-K08890269@5	0.36334106728538285	0.4239306984298863
		BRD-K08973992@5	0.00021572645885017797	0.0008186655751125665					BRD-K08973992@5	0.28941836019621586	0.45409565695437054
		BRD-K08996725@5	0.023714094856379427	0.03211216644052465					BRD-K08996725@5	0.25140388768898486	0.7514525500322788
		BRD-K08998509@5	0.05988363842769973	0.18606701940035272					BRD-K08998509@5	0.31718170580964156	0.744199535962877
		BRD-K09132007@5	0.050364963503649635	0.029499786233433092					BRD-K09132007@5	0.5119565217391304	0.667611622962438
		BRD-K09255212@5	0.03019213174748399	0.036748329621380846					BRD-K09255212@5	0.36953727506426737	0.7605820105820106
		BRD-K09397065@5	0.0	0.0					BRD-K09397065@5	0.3828326180257511	0.6856264411990777
		BRD-K09416995@5	0.09907640638119228	0.09577922077922078					BRD-K09416995@5	0.1778846153846154	0.926006528835691
		BRD-K09471561@5	0.0	0.0					BRD-K09471561@5	0.45207199665131853	0.652962515114873
		BRD-K09497549@4.34293254609285	0.009487666034155597	0.0034153005464480873					BRD-K09497549@4.34293254609285	0.40388170055452866	0.39547511312217193
		BRD-K09537769@5	0.0004995004995004995	0.0005221932114882506					BRD-K09537769@5	0.3587905236907731	0.7189256714553404
		BRD-K09549677@5	0.04560570071258908	0.11866501854140915					BRD-K09549677@5	0.6876617773943055	0.9376470588235294
		BRD-K09598619@5	0.006172839506172839	0.003484320557491289					BRD-K09598619@5	0.6746987951807228	0.4686192468619247
		BRD-K09631521@5	0.04042348411934552	0.0301941049604601					BRD-K09631521@5	0.5284722222222222	0.6681299385425812
		BRD-K09635134@0.5	0.001041124414367517	0.0009029345372460496					BRD-K09635134@0.5	0.20101980780545206	0.6280637254901961
		BRD-K09635314@5	0.00043821209465381246	0.001088139281828074					BRD-K09635314@5	0.12547770700636943	0.6108527131782946
		BRD-K09668667@5	0.004549808429118774	0.008165019338203695					BRD-K09668667@5	0.2539109506618532	0.5005931198102017
		BRD-K09764130@0.5	0.0	0.0					BRD-K09764130@0.5	0.21489891996676821	0.42543859649122806
		BRD-K09778810@5	0.008253094910591471	0.004649360712901976					BRD-K09778810@5	0.4877112135176651	0.6981858163826278
		BRD-K09963420@1.30387198084205	0.005049229992426155	0.008920606601248885					BRD-K09963420@1.30387198084205	0.19864145401138242	0.6099210822998873
		BRD-K09991945@6.35	0.24338624338624337	0.24430955993930198					BRD-K09991945@6.35	0.6471004243281471	0.8815028901734104
		BRD-K10042277@5	0.1305347901092582	0.1071260028315243					BRD-K10042277@5	0.46409238542042586	0.7997512437810945
		BRD-K10065684@5	0.0	0.0					BRD-K10065684@5	0.15668202764976957	0.5425531914893617
		BRD-K10176267@5	0.004158621713946235	0.013371537726838587					BRD-K10176267@5	0.4319371727748691	0.46380885453267745
		BRD-K10177585@5	0.0083986562150056	0.0066815144766146995					BRD-K10177585@5	0.36363636363636365	0.49933598937583
		BRD-K10207760@1.62925482136826	0.8788167938931297	0.6156417112299465					BRD-K10207760@1.62925482136826	0.9598432908912831	0.9210526315789473
		BRD-K10314788@3.39934544923506	0.0029657589646805067	0.006756756756756757					BRD-K10314788@3.39934544923506	0.13694546729791338	0.63290113452188
		BRD-K10670311@5	0.00048760666395774075	0.0027397260273972603					BRD-K10670311@5	0.2110939907550077	0.3945852534562212
		BRD-K10705233@5	0.0053475935828877	0.0023277467411545625					BRD-K10705233@5	0.6752255378209576	0.6119496855345912
		BRD-K10843433@5	0.0	0.0					BRD-K10843433@5	0.3155263980006248	0.5797933409873708
		BRD-K10870738@7.7802435963149	0.005796301407673199	0.009813084112149532					BRD-K10870738@7.7802435963149	0.30021205695243863	0.6536939313984169
		BRD-K10974103@3.04741063955885	0.0021953896816684962	0.0033277870216306157					BRD-K10974103@3.04741063955885	0.3326732673267327	0.27421109902067464
		BRD-K10995081@2.47543967769379	0.03368364322285099	0.0556792873051225					BRD-K10995081@2.47543967769379	0.2375029335836658	0.5766381766381766
		BRD-K11107424@5	0.0011688311688311688	0.0038893690579083835					BRD-K11107424@5	0.23299319727891157	0.38526434195725534
		BRD-K11129031@5	0.00796812749003984	0.008116883116883116					BRD-K11129031@5	0.38116032439176545	0.3424887892376682
		BRD-K11158509@5	0.0005324813631522897	0.0004784688995215311					BRD-K11158509@5	0.37816030123722433	0.4561972744970798
		BRD-K11163873@12.8062840538302	0.0	0.0					BRD-K11163873@12.8062840538302	0.21208599651365484	0.4445797807551766
		BRD-K11298197@2.79163309327738	0.0015151515151515152	0.002127659574468085					BRD-K11298197@2.79163309327738	0.28867761452031115	0.5263987391646966
		BRD-K11373525@5	0.006896551724137931	0.009861932938856016					BRD-K11373525@5	0.3214548126377664	0.7402707275803723
		BRD-K11399644@4.13700879536344	0.0039946737683089215	0.006521739130434782					BRD-K11399644@4.13700879536344	0.27862016679302504	0.5568181818181818
		BRD-K11634954@5	0.15196357427433124	0.2058596761757903					BRD-K11634954@5	0.608	0.8245931283905967
		BRD-K11696279@5	0.0038814396612561752	0.005389514943655071					BRD-K11696279@5	0.30197780993728895	0.39948947032546267
		BRD-K11717138@2.35802685783159	0.0016896648831315122	0.0025806451612903226					BRD-K11717138@2.35802685783159	0.16158880613856919	0.4015703869882221
		BRD-K11742128@5	0.0	0.0					BRD-K11742128@5	0.26643295354951796	0.5143824027072758
		BRD-K11911061@5	0.0014970059880239522	0.0035211267605633804					BRD-K11911061@5	0.5648854961832062	0.7254901960784313
		BRD-K11927976@5	0.3923611111111111	0.8659003831417624					BRD-K11927976@5	0.8657407407407407	0.7759336099585062
		BRD-K12102668@3.35188355073874	0.0027544760235382495	0.00946236559139785					BRD-K12102668@3.35188355073874	0.19656940063091483	0.5655133295519001
		BRD-K12120659@5	0.0	0.0					BRD-K12120659@5	0.4227323628219485	0.4341575618171363
		BRD-K12184470@5	0.017203107658157604	0.01427255985267035					BRD-K12184470@5	0.6972067039106146	0.7717996289424861
		BRD-K12219985@5.61122917386681	0.007157464212678937	0.011272141706924315					BRD-K12219985@5.61122917386681	0.24786324786324787	0.3505494505494505
		BRD-K12244279@5	0.008209338122113904	0.0068463842533162175					BRD-K12244279@5	0.255452865064695	0.4275990099009901
		BRD-K12357156@5	0.014168937329700272	0.02857142857142857					BRD-K12357156@5	0.4183206106870229	0.4261275272161742
		BRD-K12513978@5	0.01672809753331443	0.0576171875					BRD-K12513978@5	0.3716400467471757	0.6057142857142858
		BRD-K12539581@8.29681517788836	0.07989690721649484	0.09309309309309309					BRD-K12539581@8.29681517788836	0.5974842767295597	0.6129032258064516
		BRD-K12932420@5	0.013736773714497864	0.03076923076923077					BRD-K12932420@5	0.2573409461663948	0.3552927927927928
		BRD-K12994359@5	0.001575028636884307	0.0044212218649517685					BRD-K12994359@5	0.4551422319474836	0.461453133666112
		BRD-K13169950@5	0.3540856031128405	0.1932059447983015					BRD-K13169950@5	0.6686507936507936	0.80622009569378
		BRD-K13211965@5	0.18782014797951052	0.18201875344732488					BRD-K13211965@5	0.6464174454828661	0.929798356982823
		BRD-K13261168@5	0.0	0.0					BRD-K13261168@5	0.2608695652173913	0.28410372040586246
		BRD-K13356952@5	0.015432098765432098	0.005455537370430988					BRD-K13356952@5	0.3358613217768147	0.4023361453601557
		BRD-K13533483@0.831523909588605	0.5312775330396475	0.4463360473723168					BRD-K13533483@0.831523909588605	0.9201419698314108	0.9755409219190969
		BRD-K13544237@5	0.04226312201772325	0.037897310513447434					BRD-K13544237@5	0.3733733733733734	0.6094771241830066
		BRD-K13571841@3.64488806198852	0.0	0.0					BRD-K13571841@3.64488806198852	0.33157199471598414	0.4976867151354924
		BRD-K13642330@5	0.005773672055427252	0.005330490405117271					BRD-K13642330@5	0.32649253731343286	0.48951048951048953
		BRD-K13819402@5	0.0	0.0					BRD-K13819402@5	0.2523591264491777	0.5645355850422196
		BRD-K13994703@9.63972715099329	0.0	0.0					BRD-K13994703@9.63972715099329	0.2628642281463112	0.5387547649301143
		BRD-K14200658@1.4998917528122	0.0014461315979754157	0.003743565746373421					BRD-K14200658@1.4998917528122	0.23736719357346464	0.5717852684144819
		BRD-K14221570@5	0.0023535564853556486	0.0042654028436018955					BRD-K14221570@5	0.38426731639401324	0.6594982078853047
		BRD-K14282469@5	0.022794428028704093	0.05924300603400987					BRD-K14282469@5	0.41473586654309547	0.6443484521238301
		BRD-K14441456@5	0.0006169031462060457	0.0004701457451810061					BRD-K14441456@5	0.23769413003421952	0.6193415637860082
		BRD-K14496212@5	0.057441253263707574	0.035483870967741936					BRD-K14496212@5	0.5063709296838131	0.7809315866084425
		BRD-K14536225@5	0.0016515276630883566	0.0011961722488038277					BRD-K14536225@5	0.7370967741935484	0.35536547433903576
		BRD-K14618467@5	0.21543408360128619	0.5775862068965517					BRD-K14618467@5	0.185378590078329	0.8223938223938224
		BRD-K14765469@3.38012051076055	0.0	0.0					BRD-K14765469@3.38012051076055	0.33029001074113856	0.5437665782493368
		BRD-K14767410@5	0.02466367713004484	0.05472636815920398					BRD-K14767410@5	0.5862068965517241	0.5015527950310559
		BRD-K14807180@5	0.010258915486077186	0.011608623548922056					BRD-K14807180@5	0.16428763802854834	0.4472140762463343
		BRD-K14821540@9.83600973361451	0.3508030431107354	0.5161691542288557					BRD-K14821540@9.83600973361451	0.8641390205371248	0.9255499153976311
		BRD-K14888893@4.77901134680664	0.004552352048558422	0.0046130189646335215					BRD-K14888893@4.77901134680664	0.27342688999547304	0.4171270718232044
		BRD-K14965640@4.84776044617236	0.001443001443001443	0.002675227394328518					BRD-K14965640@4.84776044617236	0.2052560036248301	0.3137119113573407
		BRD-K14993104@6.44353478915981	0.002368732727990525	0.0026905829596412557					BRD-K14993104@6.44353478915981	0.19196428571428573	0.25595238095238093
		BRD-K15025317@12.0627867083145	0.7368421052631579	0.7954545454545454					BRD-K15025317@12.0627867083145	0.8879310344827587	0.9196428571428571
		BRD-K15086322@5	0.01292743953294412	0.045655375552282766					BRD-K15086322@5	0.39779559118236474	0.36522539098436063
		BRD-K15164005@5	0.0016891891891891893	0.002028397565922921					BRD-K15164005@5	0.5184834123222749	0.6646415552855407
		BRD-K15196155@5	0.0005555555555555556	0.0005382131324004305					BRD-K15196155@5	0.19340128755364808	0.5052557813594954
		BRD-K15519488@5	0.0009813542688910696	0.0016198704103671706					BRD-K15519488@5	0.3089793641940881	0.42452107279693485
		BRD-K15567136@5	0.0020304568527918783	0.0011737089201877935					BRD-K15567136@5	0.2969543147208122	0.4802955665024631
		BRD-K15588452@5	0.019508057675996608	0.011813045711350795					BRD-K15588452@5	0.3920208152645273	0.6471009305654974
		BRD-K15601958@5	0.0013195513525401364	0.002658396101019052					BRD-K15601958@5	0.18914133962820892	0.4233817701453104
		BRD-K15616905@5	0.10469798657718121	0.06976744186046512					BRD-K15616905@5	0.7369007803790413	0.8345959595959596
		BRD-K15715913@5	0.0	0.0					BRD-K15715913@5	0.3075204765450484	0.6634538152610442
		BRD-K15766189@5	0.01639344262295082	0.04480651731160896					BRD-K15766189@5	0.7391304347826086	0.7517006802721088
		BRD-K15791587@5	0.02030812324929972	0.019359145527369826					BRD-K15791587@5	0.387669313404951	0.7699443413729128
		BRD-K15868788@5	0.0	0.0					BRD-K15868788@5	0.318397827562797	0.3613251155624037
		BRD-K15916496@5	0.05879059350503919	0.09822263797942002					BRD-K15916496@5	0.7091787439613526	0.7960954446854663
		BRD-K15933101@5	0.0	0.0					BRD-K15933101@5	0.09716224552745219	0.5393835616438356
		BRD-K15935639@4.5311328702153	0.17757009345794392	0.2753623188405797					BRD-K15935639@4.5311328702153	0.19471947194719472	0.6145833333333334
		BRD-K15957397@5	0.0018709073900841909	0.0019540791402051783					BRD-K15957397@5	0.19297200714711138	0.4573041637261821
		BRD-K16195444@5	0.0	0.0					BRD-K16195444@5	0.17903808729496803	0.5027322404371585
		BRD-K16444452@5	0.003987240829346092	0.0028935185185185184					BRD-K16444452@5	0.2289890377588307	0.4351851851851852
		BRD-K16485616@5	0.4523809523809524	0.48253968253968255					BRD-K16485616@5	0.6551724137931034	0.7683823529411765
		BRD-K16508793@5	0.001126443255421008	0.0022560631697687537					BRD-K16508793@5	0.15592821418064137	0.41181041181041184
		BRD-K16542329@9.21575339410668	0.0036231884057971015	0.00616591928251121					BRD-K16542329@9.21575339410668	0.17761857707509882	0.5560711523588554
		BRD-K16551401@5	0.0	0.0					BRD-K16551401@5	0.3173679498657117	0.5201760821716801
		BRD-K16604360@5	0.002702702702702703	0.004510309278350515					BRD-K16604360@5	0.236983842010772	0.47610459873760147
		BRD-K16664969@5	0.004303164908384231	0.015921931176168466					BRD-K16664969@5	0.2087378640776699	0.5320232896652111
		BRD-K16977723@5	0.0015142337976983646	0.002631578947368421					BRD-K16977723@5	0.3991655076495132	0.42867811799850636
		BRD-K17016787@3.46763050149982	0.0	0.0					BRD-K17016787@3.46763050149982	0.38078034682080925	0.45197255574614065
		BRD-K17140735@5	0.01694915254237288	0.034482758620689655					BRD-K17140735@5	0.12612612612612611	0.5833333333333334
		BRD-K17294426@5	0.0019680196801968018	0.006274509803921568					BRD-K17294426@5	0.5108412836079792	0.5837462834489594
		BRD-K17368287@3.32898279668244	0.00824317362184441	0.011535688536409516					BRD-K17368287@3.32898279668244	0.40229885057471265	0.45454545454545453
		BRD-K17378184@2.03888097078137	0.006838422391857507	0.028401585204755615					BRD-K17378184@2.03888097078137	0.22595078299776286	0.6295636687444346
		BRD-K17415526@5	0.04274004683840749	0.056589147286821705					BRD-K17415526@5	0.32065217391304346	0.5102702702702703
		BRD-K17497770@5	0.03363567649281935	0.07385892116182573					BRD-K17497770@5	0.2825540472599296	0.5940803382663847
		BRD-K17565903@5	0.0014914243102162564	0.0037429819089207735					BRD-K17565903@5	0.14467327739638952	0.5126126126126126
		BRD-K17674993@2.02214292445364	0.014092446448703494	0.017593244194229415					BRD-K17674993@2.02214292445364	0.38528610354223436	0.6486238532110091
		BRD-K17693482@5	0.00210637177461822	0.0029455081001472753					BRD-K17693482@5	0.31135902636916835	0.5491949910554562
		BRD-K17705806@5	0.0	0.0					BRD-K17705806@5	0.34782608695652173	0.6666666666666666
		BRD-K17743125@5	0.23318385650224216	0.3969465648854962					BRD-K17743125@5	0.5112781954887218	0.4533333333333333
		BRD-K17743697@5	0.0014084507042253522	0.0060396893874029335					BRD-K17743697@5	0.210016155088853	0.5829596412556054
		BRD-K17796732@5	0.0033542976939203353	0.006220839813374806					BRD-K17796732@5	0.23485477178423236	0.5883575883575883
		BRD-K17894950@9.53242320298571	0.010802469135802469	0.012514898688915376					BRD-K17894950@9.53242320298571	0.3865461847389558	0.34405719392314565
		BRD-K17896185@5	0.5552089831565814	0.8565928777670837					BRD-K17896185@5	0.8227848101265823	0.9848484848484849
		BRD-K18059238@0.5	0.01	0.0132291040288635					BRD-K18059238@0.5	0.31921533660276413	0.6104006820119352
		BRD-K18194590@5	0.13220551378446116	0.26725775807473084					BRD-K18194590@5	0.5035324341682723	0.7146763901549681
		BRD-K18250272@3.02251611288227	0.003816793893129771	0.0014771048744460858					BRD-K18250272@3.02251611288227	0.6162642947903431	0.8770343580470162
		BRD-K18316707@5	0.0	0.0					BRD-K18316707@5	0.3796178343949045	0.65686994856723
		BRD-K18550767@5	0.0	0.0					BRD-K18550767@5	0.35064935064935066	0.5841346153846154
		BRD-K18574842@2.19548690004561	0.0	0.0					BRD-K18574842@2.19548690004561	0.32879120879120877	0.5451895043731778
		BRD-K18619710@2.56073382027223	0.022988505747126436	0.024390243902439025					BRD-K18619710@2.56073382027223	0.3423913043478261	0.6363636363636364
		BRD-K18742343@5	0.0	0.0					BRD-K18742343@5	0.4828551434569629	0.5882352941176471
		BRD-K18757346@0.5	0.0	0.0					BRD-K18757346@0.5	0.42095808383233535	0.5211267605633803
		BRD-K18779551@5	0.0006244146113019045	0.0016181229773462784					BRD-K18779551@5	0.4911147011308562	0.7232355273592387
		BRD-K18787491@6.57047767688094	0.004338394793926247	0.0029895366218236174					BRD-K18787491@6.57047767688094	0.30423280423280424	0.7181889149102264
		BRD-K18799075@5	0.0	0.0					BRD-K18799075@5	0.30799069045771915	0.5903345724907063
		BRD-K18816859@5	0.0	0.0					BRD-K18816859@5	0.25133539499578295	0.5912698412698413
		BRD-K18909381@5	0.0	0.0					BRD-K18909381@5	0.40427647936350075	0.7633802816901408
		BRD-K18910433@9.17828772507548	0.0	0.0					BRD-K18910433@9.17828772507548	0.44048272078990675	0.6970486111111112
		BRD-K19111024@5	0.0	0.0					BRD-K19111024@5	0.5150703281982585	0.6036106750392465
		BRD-K19295594@5	0.00020733982998133942	0.0007855459544383347					BRD-K19295594@5	0.5095812633073101	0.5523076923076923
		BRD-K19309090@2.51672400854539	0.0	0.0					BRD-K19309090@2.51672400854539	0.5091307523739956	0.5703764320785597
		BRD-K19352500@1.64992820007452	0.0	0.0					BRD-K19352500@1.64992820007452	0.5807754442649434	0.56171875
		BRD-K19360254@5	0.00048828125	0.000758150113722517					BRD-K19360254@5	0.66	0.7954898911353032
		BRD-K19462402@2.90828175107877	0.011688311688311689	0.013835511145272867					BRD-K19462402@2.90828175107877	0.40452488687782806	0.6676624346527259
		BRD-K19533706@5	0.0	0.0					BRD-K19533706@5	0.35735735735735735	0.43147208121827413
		BRD-K19554809@5	0.0	0.0					BRD-K19554809@5	0.35596221959858326	0.44666666666666666
		BRD-K19605405@5	0.0	0.0					BRD-K19605405@5	0.23210412147505424	0.5743865030674846
		BRD-K20141153@5	0.005412719891745603	0.003305785123966942					BRD-K20141153@5	0.29995427526291724	0.5022970903522205
		BRD-K20152659@0.5	0.0	0.0					BRD-K20152659@0.5	0.29296875	0.3153468815697267
		BRD-K20620780@5	0.0654911838790932	0.051130776794493606					BRD-K20620780@5	0.4022646007151371	0.625
		BRD-K20655524@3.15633052588254	0.0	0.0					BRD-K20655524@3.15633052588254	0.28254288597376387	0.3878116343490305
		BRD-K20714604@5	0.0	0.0					BRD-K20714604@5	0.3580607476635514	0.45239852398523983
		BRD-K20742498@5	0.4966442953020134	0.3532219570405728					BRD-K20742498@5	0.8082408874801902	0.8885017421602788
		BRD-K20755323@5	0.29106858054226475	0.4157175398633257					BRD-K20755323@5	0.8769063180827886	0.7853658536585366
		BRD-K20995441@5	0.004152249134948097	0.013688212927756654					BRD-K20995441@5	0.3891625615763547	0.6756949394155382
		BRD-K21283037@5	0.0	0.0					BRD-K21283037@5	0.5309892729439809	0.6917701863354038
		BRD-K21350491@8.17733753609232	0.0	0.0					BRD-K21350491@8.17733753609232	0.6818588025022342	0.5989010989010989
		BRD-K21450440@5	0.0	0.0					BRD-K21450440@5	0.4537591483699268	0.4608108108108108
		BRD-K21520694@5	0.0	0.0					BRD-K21520694@5	0.3268156424581006	0.4875
		BRD-K21548250@5.85	0.008247422680412371	0.007279344858962694					BRD-K21548250@5.85	0.6855733662145499	0.4557377049180328
		BRD-K21565985@5	0.0	0.0					BRD-K21565985@5	0.5694135115070527	0.5941130906274206
		BRD-K21667562@5	0.0	0.0					BRD-K21667562@5	0.7266739846322722	0.6646586345381527
		BRD-K21680192@1.93273016690285	0.10465116279069768	0.12413793103448276					BRD-K21680192@1.93273016690285	0.5467289719626168	0.6157894736842106
		BRD-K21733600@5	0.0	0.0					BRD-K21733600@5	0.3258977149075082	0.4315561959654179
		BRD-K21853356@9.08652376932849	0.04251386321626617	0.01871440195280716					BRD-K21853356@9.08652376932849	0.4352112676056338	0.7796467619848613
		BRD-K22031190@5	0.0	0.0					BRD-K22031190@5	0.166351606805293	0.4776839565741858
		BRD-K22134346@5	0.020480854853072127	0.01954120645709431					BRD-K22134346@5	0.42932692307692305	0.8306976744186046
		BRD-K22193694@5	0.0	0.0					BRD-K22193694@5	0.22208883553421369	0.36489151873767256
		BRD-K22385716@5	0.0	0.0					BRD-K22385716@5	0.4659090909090909	0.5485915492957747
		BRD-K22861715@5	0.0	0.0					BRD-K22861715@5	0.21598968407479047	0.4463690872751499
		BRD-K22969690@5	0.0	0.0					BRD-K22969690@5	0.3024193548387097	0.4078857919782461
		BRD-K23301018@5	0.0	0.0					BRD-K23301018@5	0.20135091669347058	0.48715953307392995
		BRD-K23335153@5	0.0	0.0					BRD-K23335153@5	0.8024928092042186	0.6804878048780488
		BRD-K23383398@5	0.0	0.0					BRD-K23383398@5	0.5942184154175589	0.5398832684824902
		BRD-K23478508@1.28051063076084	0.008	0.021739130434782608					BRD-K23478508@1.28051063076084	0.07482993197278912	0.4583333333333333
		BRD-K23541596@5	0.0	0.0					BRD-K23541596@5	0.3921433494141971	0.391334250343879
		BRD-K23566484@5	0.0	0.0					BRD-K23566484@5	0.3076452599388379	0.32493540051679587
		BRD-K23583188@6.55516488520884	0.0008920606601248885	0.0005934718100890207					BRD-K23583188@6.55516488520884	0.19443679427155053	0.4514066496163683
		BRD-K23623876@5	0.008519701810436636	0.011363636363636364					BRD-K23623876@5	0.33931484502446985	0.5483304042179262
		BRD-K23704908@11.6261300714691	0.0	0.0					BRD-K23704908@11.6261300714691	0.24593265228906547	0.4580690627202255
		BRD-K23913458@5	0.0	0.0					BRD-K23913458@5	0.23946957878315134	0.37393422655298414
		BRD-K23922020@5	0.0013236267372600927	0.0014104372355430183					BRD-K23922020@5	0.3708116157855547	0.34559333795975017
		BRD-K24084088@5	0.0	0.0					BRD-K24084088@5	0.18583333333333332	0.5392986698911729
		BRD-K24132293@5	0.6098901098901099	0.6453488372093024					BRD-K24132293@5	0.6319148936170212	0.868421052631579
		BRD-K24201553@5	0.0	0.0					BRD-K24201553@5	0.1847457627118644	0.4131396083385976
		BRD-K24240364@5	0.00186219739292365	0.0006238303181534623					BRD-K24240364@5	0.30388563049853373	0.5253485424588086
		BRD-K24396733@5	0.0	0.0					BRD-K24396733@5	0.3232998885172798	0.4061624649859944
		BRD-K24526313@5	0.0	0.0					BRD-K24526313@5	0.2638888888888889	0.45263754963131025
		BRD-K25224017@5	0.0	0.0					BRD-K25224017@5	0.35639028859367844	0.4796547472256473
		BRD-K25394294@5	0.0	0.0					BRD-K25394294@5	0.2565982404692082	0.426049908703591
		BRD-K25433859@5	0.051517939282428704	0.035759897828863345					BRD-K25433859@5	0.5194003527336861	0.7724590163934426
		BRD-K25741894@3.85717170878724	0.0	0.0					BRD-K25741894@3.85717170878724	0.23499780989925537	0.5809420682187331
		BRD-K25875056@5	0.0	0.0					BRD-K25875056@5	0.26933778519755147	0.5481313703284258
		BRD-K25906698@5	0.0	0.0					BRD-K25906698@5	0.36363636363636365	0.4542518837459634
		BRD-K26160755@5	0.0006430868167202572	0.0017281105990783411					BRD-K26160755@5	0.2925531914893617	0.29272619751626255
		BRD-K26373640@5	0.0	0.0					BRD-K26373640@5	0.35266524520255865	0.533204384268214
		BRD-K26429091@5	0.0	0.0					BRD-K26429091@5	0.3171825930910722	0.4909722222222222
		BRD-K26521938@5	0.0	0.0					BRD-K26521938@5	0.17653837289698088	0.46764346764346765
		BRD-K26548821@5	0.0	0.0					BRD-K26548821@5	0.15540728384765082	0.3278592375366569
		BRD-K26573499@5	0.0	0.0					BRD-K26573499@5	0.17546203518147405	0.49096573208722744
		BRD-K26979635@5	0.0	0.0					BRD-K26979635@5	0.2312258064516129	0.5050732807215332
		BRD-K26997899@5	0.0	0.0					BRD-K26997899@5	0.4852216748768473	0.6936619718309859
		BRD-K27141178@5	0.0	0.0					BRD-K27141178@5	0.2717857142857143	0.419746276889134
		BRD-K27305650@5	0.10437710437710437	0.019290603609209707					BRD-K27305650@5	0.36414814814814817	0.8983918128654971
		BRD-K27316855@0.5	0.001091703056768559	0.001142204454597373					BRD-K27316855@0.5	0.3107074569789675	0.6089943785134291
		BRD-K27351809@2.69918719376034	0.0010309278350515464	0.0007880220646178094					BRD-K27351809@2.69918719376034	0.773820124666073	0.6352339181286549
		BRD-K27450477@9.01338350446984	0.0	0.0					BRD-K27450477@9.01338350446984	0.7025052192066806	0.4912408759124088
		BRD-K27499107@0.5	0.0	0.0					BRD-K27499107@0.5	0.33150984682713347	0.39737704918032785
		BRD-K27710560@12.6124208129159	0.0	0.0					BRD-K27710560@12.6124208129159	0.22777777777777777	0.3368017524644031
		BRD-K27737647@5	0.0	0.0					BRD-K27737647@5	0.8382541720154044	0.7271714922048997
		BRD-K27871032@5	0.0	0.0					BRD-K27871032@5	0.19153484395040615	0.49149753154141523
		BRD-K28115081@5	0.0	0.0					BRD-K28115081@5	0.3075941289087428	0.5391498881431768
		BRD-K28137194@5	0.0	0.0					BRD-K28137194@5	0.37063691975530766	0.5953757225433526
		BRD-K28143534@5	0.0	0.0					BRD-K28143534@5	0.3538361929426999	0.6012101210121013
		BRD-K28183345@3.4459922386606	0.0	0.0					BRD-K28183345@3.4459922386606	0.4263698630136986	0.5511898173768678
		BRD-K28307902@5	0.0	0.0					BRD-K28307902@5	0.33402922755741127	0.4417448923246825
		BRD-K28453807@5	0.00031357792411414236	0.0004847309743092584					BRD-K28453807@5	0.16686950642325896	0.649132035770647
		BRD-K28578425@5	0.001148105625717566	0.002304147465437788					BRD-K28578425@5	0.3179190751445087	0.4408817635270541
		BRD-K28667196@3.43238934388642	0.0	0.0					BRD-K28667196@3.43238934388642	0.47403910991233983	0.4766101694915254
		BRD-K28680267@5	0.0	0.0					BRD-K28680267@5	0.26852267624607096	0.4018817204301075
		BRD-K28761384@2.28610284481724	0.0	0.0					BRD-K28761384@2.28610284481724	0.41867321867321866	0.5815699658703072
		BRD-K28761891@5	0.0	0.0					BRD-K28761891@5	0.2827521206409048	0.31347962382445144
		BRD-K28806945@5	0.0	0.0					BRD-K28806945@5	0.3584392014519056	0.4925187032418953
		BRD-K28863208@5	0.0	0.0					BRD-K28863208@5	0.402657128257537	0.43850862548692265
		BRD-K28907958@5	0.4098360655737705	0.0744047619047619					BRD-K28907958@5	0.3808	0.7484276729559748
		BRD-K28936863@5	0.03234042553191489	0.018636586562040217					BRD-K28936863@5	0.442371020856202	0.447032723239046
		BRD-K29113274@1.88171211415399	0.0	0.0					BRD-K29113274@1.88171211415399	0.5749235474006116	0.42270938729623386
		BRD-K29178788@5	0.0	0.0					BRD-K29178788@5	0.3554913294797688	0.4839797639123103
		BRD-K29359156@5	0.0	0.0					BRD-K29359156@5	0.24140140995513779	0.6635349383440986
		BRD-K29555132@0.5	0.0	0.0					BRD-K29555132@0.5	0.33182844243792325	0.32061068702290074
		BRD-K29582677@6.18054846001123	0.0036900369003690036	0.0011049723756906078					BRD-K29582677@6.18054846001123	0.5419787150177375	0.8012820512820513
		BRD-K29668683@5	0.0	0.0					BRD-K29668683@5	0.386864406779661	0.4879743452699091
		BRD-K29673530@5	0.04176334106728538	0.08842794759825327					BRD-K29673530@5	0.7570921985815603	0.48939828080229225
		BRD-K29950728@5	0.08952380952380952	0.0631296171927468					BRD-K29950728@5	0.42927756653992394	0.7447229551451188
		BRD-K30197592@5	0.0	0.0					BRD-K30197592@5	0.3848827106863597	0.28897586431833006
		BRD-K30240666@2.1740907517658	0.0	0.0					BRD-K30240666@2.1740907517658	0.5220949263502455	0.4729429206819867
		BRD-K30421593@5	0.0	0.0					BRD-K30421593@5	0.4178168130489335	0.41755485893416927
		BRD-K30480208@5	0.0	0.0					BRD-K30480208@5	0.4216494845360825	0.2605095541401274
		BRD-K30685142@5	0.0	0.0					BRD-K30685142@5	0.2545367717287488	0.2890455531453362
		BRD-K30867024@5	0.6	0.11764705882352941					BRD-K30867024@5	0.6739130434782609	0.7114754098360656
		BRD-K30990140@5	0.0011494252873563218	0.0010471204188481676					BRD-K30990140@5	0.33551950293406974	0.5612009237875288
		BRD-K31054881@5	0.0	0.0					BRD-K31054881@5	0.39067755886592986	0.4757167934464599
		BRD-K31238592@5	0.0	0.0					BRD-K31238592@5	0.660392798690671	0.7349726775956285
		BRD-K31342827@6.06084614357815	0.4485981308411215	0.2719546742209632					BRD-K31342827@6.06084614357815	0.7211948790896159	0.8863636363636364
		BRD-K31491153@5	0.0007961783439490446	0.0005293806246691371					BRD-K31491153@5	0.2577962577962578	0.525145579671784
		BRD-K31542390@5	0.22950819672131148	0.13922651933701657					BRD-K31542390@5	0.7593582887700535	0.9781859931113662
		BRD-K31611373@0.5	0.0	0.0					BRD-K31611373@0.5	0.1444860980943455	0.4928076718167288
		BRD-K31627533@2.69887351178717	0.002255639097744361	0.00205620287868403					BRD-K31627533@2.69887351178717	0.3118361153262519	0.5400788436268068
		BRD-K31633810@5	0.0	0.0					BRD-K31633810@5	0.4039451114922813	0.33075842696629215
		BRD-K31699485@5	0.0	0.0					BRD-K31699485@5	0.26085141903171954	0.43044077134986225
		BRD-K31792052@5	0.0	0.0					BRD-K31792052@5	0.3002217294900222	0.4123020706455542
		BRD-K31843556@5	0.8575342465753425	0.28636779505946935					BRD-K31843556@5	0.7544861337683524	0.960539979231568
		BRD-K31912990@5	0.5675675675675675	0.43946188340807174					BRD-K31912990@5	0.7222222222222222	0.9837837837837838
		BRD-K31987754@5	0.0	0.0					BRD-K31987754@5	0.24193964405468146	0.5302430751837196
		BRD-K32164935@8.02826359833711	0.0008375209380234506	0.000510986203372509					BRD-K32164935@8.02826359833711	0.20213663199325274	0.4075963718820862
		BRD-K32247306@5	0.0	0.0					BRD-K32247306@5	0.2665343915343915	0.4331004836109619
		BRD-K32292990@5	0.0014316392269148174	0.000998502246630055					BRD-K32292990@5	0.40783525866398795	0.45439283715724677
		BRD-K32412559@5	0.0	0.0					BRD-K32412559@5	0.38268341044282883	0.3354577056778679
		BRD-K32501161@5	0.20625	0.1625615763546798					BRD-K32501161@5	0.181857081728712	0.7264957264957265
		BRD-K32526544@5	0.0	0.0					BRD-K32526544@5	0.18874560375146543	0.32991803278688525
		BRD-K32584078@5	0.0012195121951219512	0.0007304601899196494					BRD-K32584078@5	0.26706231454005935	0.40089086859688194
		BRD-K32645441@5	0.0	0.0					BRD-K32645441@5	0.32756489493201485	0.3038990825688073
		BRD-K32696739@5	0.0	0.0					BRD-K32696739@5	0.21936507936507937	0.42134146341463413
		BRD-K32744045@5	0.0	0.0					BRD-K32744045@5	0.516546762589928	0.4857916102841678
		BRD-K32755366@2.28870105366761	0.0	0.0					BRD-K32755366@2.28870105366761	0.2745274527452745	0.5080510827318157
		BRD-K32821942@5	0.31100478468899523	0.03691084611016468					BRD-K32821942@5	0.5248284214775939	0.9110021023125437
		BRD-K32828673@5	0.05574912891986063	0.035794183445190156					BRD-K32828673@5	0.7185185185185186	0.7311557788944724
		BRD-K32830106@5	0.0	0.0					BRD-K32830106@5	0.3070497828265954	0.5324449594438007
		BRD-K33204703@9.64262651878117	0.0006435006435006435	0.0005211047420531526					BRD-K33204703@9.64262651878117	0.44063324538258575	0.46337402885682577
		BRD-K33211335@2.70033501976456	0.007231404958677686	0.003370245546461242					BRD-K33211335@2.70033501976456	0.6405675249605886	0.653969957081545
		BRD-K33308633@5	0.0	0.0					BRD-K33308633@5	0.483206106870229	0.5988647114474929
		BRD-K33396764@0.5	0.0004405286343612335	0.000543773790103317					BRD-K33396764@0.5	0.2733511246664125	0.3898858075040783
		BRD-K33453211@2.18827955927503	0.0004816955684007707	0.0005583472920156337					BRD-K33453211@2.18827955927503	0.21621621621621623	0.3424657534246575
		BRD-K33459542@5	0.0	0.0					BRD-K33459542@5	0.17626172964747655	0.5641233766233766
		BRD-K33583600@5	0.0	0.0					BRD-K33583600@5	0.35313001605136435	0.4838709677419355
		BRD-K33710385@6.01527639593512	0.0	0.0					BRD-K33710385@6.01527639593512	0.27896995708154504	0.4067584480600751
		BRD-K33818169@5	0.0	0.0					BRD-K33818169@5	0.40305280528052806	0.5917625681405209
		BRD-K33864865@5	0.0	0.0					BRD-K33864865@5	0.3544914625092799	0.5770392749244713
		BRD-K33882852@5	0.0	0.0					BRD-K33882852@5	0.42141863699582754	0.7354368932038835
		BRD-K34014345@5	0.0	0.0					BRD-K34014345@5	0.2357843137254902	0.512519978689398
		BRD-K34034388@5	0.0	0.0					BRD-K34034388@5	0.5839201877934272	0.693863319386332
		BRD-K34092021@5.6865995781362	0.0028680688336520078	0.0016611295681063123					BRD-K34092021@5.6865995781362	0.4962486602357985	0.5909380982769623
		BRD-K34154330@5	0.0	0.0					BRD-K34154330@5	0.425354870288791	0.5138971023063276
		BRD-K34170797@5	0.0	0.0					BRD-K34170797@5	0.42219679633867274	0.43132670952659263
		BRD-K34415467@5	0.007722007722007722	0.0012172854534388314					BRD-K34415467@5	0.6365914786967418	0.5332400279916025
		BRD-K34568562@5	0.48951911220715166	0.38063279002876316					BRD-K34568562@5	0.876937984496124	0.8295142071494043
		BRD-K34608650@5	0.0	0.0					BRD-K34608650@5	0.579073482428115	0.421266705403835
		BRD-K34685430@5	0.0	0.0					BRD-K34685430@5	0.37343358395989973	0.4167832167832168
		BRD-K34995470@5	0.0	0.0					BRD-K34995470@5	0.6379310344827587	0.3274336283185841
		BRD-K35240538@2.67043661104503	0.0	0.0					BRD-K35240538@2.67043661104503	0.4096628082536487	0.49969306322897483
		BRD-K35430135@5	0.0	0.0					BRD-K35430135@5	0.2931644077784325	0.7112223016440314
		BRD-K35458079@14.3513862290986	0.0	0.0					BRD-K35458079@14.3513862290986	0.4048083170890188	0.3888888888888889
		BRD-K35498378@9.79525718348899	0.0	0.0					BRD-K35498378@9.79525718348899	0.18460501937005222	0.6547192353643967
		BRD-K35629949@5	0.0	0.0					BRD-K35629949@5	0.2926829268292683	0.3655536028119508
		BRD-K35708212@1.37216618524216	0.04081632653061224	0.06779661016949153					BRD-K35708212@1.37216618524216	0.3389830508474576	0.25316455696202533
		BRD-K35941380@5	0.0	0.0					BRD-K35941380@5	0.34913400182315407	0.4394721744119334
		BRD-K35960502@5	0.6075388026607539	0.2816032887975334					BRD-K35960502@5	0.8708571428571429	0.9180722891566265
		BRD-K36007650@1.8367785666456	0.02158273381294964	0.05172413793103448					BRD-K36007650@1.8367785666456	0.24806201550387597	0.3516483516483517
		BRD-K36009368@5	0.0	0.0					BRD-K36009368@5	0.32651869158878505	0.3504702194357367
		BRD-K36021395@5	0.0	0.0					BRD-K36021395@5	0.26850763807285544	0.3040585495675316
		BRD-K36055864@5	0.35560344827586204	0.6021897810218978					BRD-K36055864@5	0.6680161943319838	0.8967391304347826
		BRD-K36116267@5.98068168049021	0.0	0.0					BRD-K36116267@5.98068168049021	0.43768115942028984	0.32150461320085166
		BRD-K36198571@5	0.0	0.0					BRD-K36198571@5	0.3540128015755785	0.6608455882352942
		BRD-K36258877@5	0.0	0.0					BRD-K36258877@5	0.3276481149012567	0.5221745350500715
		BRD-K36377456@5	0.044859813084112146	0.08614501076812635					BRD-K36377456@5	0.5006053268765133	0.7383928571428572
		BRD-K36395411@5	0.014215686274509804	0.024871355060034305					BRD-K36395411@5	0.6378424657534246	0.6687612208258528
		BRD-K36638830@6.16402875001633	0.0	0.0					BRD-K36638830@6.16402875001633	0.2738024837374335	0.3109469442578912
		BRD-K36756879@5	0.0035211267605633804	0.0007468259895444362					BRD-K36756879@5	0.5351194786386676	0.5675883256528418
		BRD-K36862742@5	0.0	0.0					BRD-K36862742@5	0.3225199811941702	0.4731034482758621
		BRD-K36864847@5	0.0	0.0					BRD-K36864847@5	0.4799771167048055	0.6062138728323699
		BRD-K36927236@5.06069268494281	0.0	0.0					BRD-K36927236@5.06069268494281	0.35319148936170214	0.3308970099667774
		BRD-K36965586@5	0.0	0.0					BRD-K36965586@5	0.19329645297754638	0.40601503759398494
		BRD-K37249724@5	0.002770083102493075	0.0009191176470588235					BRD-K37249724@5	0.5010893246187363	0.8117647058823529
		BRD-K37270826@5	0.0	0.0					BRD-K37270826@5	0.6153846153846154	0.6301369863013698
		BRD-K37289225@7.64939435461234	0.0	0.0					BRD-K37289225@7.64939435461234	0.4965986394557823	0.47619047619047616
		BRD-K37312348@7.65	0.14606741573033707	0.12596899224806202					BRD-K37312348@7.65	0.7478108581436077	0.811787072243346
		BRD-K37392901@5	0.6341463414634146	0.6582278481012658					BRD-K37392901@5	0.5185185185185185	0.7433628318584071
		BRD-K37447567@5	0.0006743088334457181	0.0006872852233676976					BRD-K37447567@5	0.4322834645669291	0.3722033898305085
		BRD-K37561857@9.32083871274976	0.0	0.0					BRD-K37561857@9.32083871274976	0.5376425855513308	0.5738636363636364
		BRD-K37618799@5	0.0	0.0					BRD-K37618799@5	0.2672	0.5049130763416477
		BRD-K37682401@3.46858695039893	0.0	0.0					BRD-K37682401@3.46858695039893	0.18130745658835545	0.5739692805173807
		BRD-K37688416@5	0.0	0.0					BRD-K37688416@5	0.3087019931939718	0.45585068198133527
		BRD-K37691127@15.2252348157515	0.0026595744680851063	0.0017574692442882249					BRD-K37691127@15.2252348157515	0.5075960679177838	0.9073482428115016
		BRD-K37792168@5	0.0	0.0					BRD-K37792168@5	0.19992821249102657	0.40686632578524473
		BRD-K37798499@1.69907199066571	0.07142857142857142	0.006389776357827476					BRD-K37798499@1.69907199066571	0.8029850746268656	0.736986301369863
		BRD-K37848908@1.92472759907709	0.0	0.0					BRD-K37848908@1.92472759907709	0.22267871815940837	0.4140565317035905
		BRD-K37865504@5	0.020151133501259445	0.047058823529411764					BRD-K37865504@5	0.3684210526315789	0.6116504854368932
		BRD-K37991163@5	0.0	0.0					BRD-K37991163@5	0.5052878965922444	0.5657894736842105
		BRD-K38003476@2.02010757221502	0.0	0.0					BRD-K38003476@2.02010757221502	0.25510204081632654	0.4320060105184072
		BRD-K38055836@4.4789165751624	0.0	0.0					BRD-K38055836@4.4789165751624	0.26992632283991963	0.3036925395629239
		BRD-K38197229@6.86028965240559	0.0	0.0					BRD-K38197229@6.86028965240559	0.19829424307036247	0.42240726722180166
		BRD-K38251852@5.73980034035638	0.0	0.0					BRD-K38251852@5.73980034035638	0.24716981132075472	0.4950869236583522
		BRD-K38305202@5	0.0	0.0					BRD-K38305202@5	0.24579985390796202	0.5121765601217656
		BRD-K38323065@5.57986765893081	0.0	0.0					BRD-K38323065@5.57986765893081	0.3052899936265137	0.33614035087719296
		BRD-K38347298@5	0.0	0.0					BRD-K38347298@5	0.23402255639097744	0.3557142857142857
		BRD-K38436528@5	0.0	0.0					BRD-K38436528@5	0.3697148475909538	0.5654135338345865
		BRD-K38449220@2.99958977610222	0.0	0.0					BRD-K38449220@2.99958977610222	0.4945054945054945	0.31990521327014215
		BRD-K38477985@5	0.08223684210526316	0.0589622641509434					BRD-K38477985@5	0.662751677852349	0.8263598326359832
		BRD-K38684403@5	0.0	0.0					BRD-K38684403@5	0.3673174258857556	0.4054269752593775
		BRD-K38775274@6.37005867439642	0.0	0.0					BRD-K38775274@6.37005867439642	0.46996699669966996	0.5988225399495374
		BRD-K38903228@1.63783916864856	0.0	0.0					BRD-K38903228@1.63783916864856	0.42843601895734595	0.42843601895734595
		BRD-K39120595@5	0.0	0.0					BRD-K39120595@5	0.48055315471045806	0.4916003536693192
		BRD-K39187410@5	0.0	0.0					BRD-K39187410@5	0.5302375809935205	0.527389903329753
		BRD-K39188321@2.54802346975857	0.0	0.0					BRD-K39188321@2.54802346975857	0.293733681462141	0.5720338983050848
		BRD-K39339537@4.26886215955077	0.0	0.0					BRD-K39339537@4.26886215955077	0.3448844884488449	0.37488789237668163
		BRD-K39356024@7.32092204729058	0.0	0.0					BRD-K39356024@7.32092204729058	0.23174391463821273	0.7084607543323139
		BRD-K39484304@6.93671848154899	0.0763888888888889	0.06707317073170732					BRD-K39484304@6.93671848154899	0.5652173913043478	0.612565445026178
		BRD-K39670393@5	0.0	0.0					BRD-K39670393@5	0.25587703435804704	0.5067144136078783
		BRD-K39733634@5	0.0	0.0					BRD-K39733634@5	0.5282485875706214	0.3150800336983993
		BRD-K39746403@5	0.026513477684489615	0.07272727272727272					BRD-K39746403@5	0.47388059701492535	0.6553147574819401
		BRD-K39915878@5	0.003389830508474576	0.004273504273504274					BRD-K39915878@5	0.41310160427807485	0.3857677902621723
		BRD-K39965020@0.5	0.0	0.0					BRD-K39965020@0.5	0.2387332521315469	0.37297811607992387
		BRD-K39987650@5	0.0	0.0					BRD-K39987650@5	0.2459807073954984	0.38734177215189874
		BRD-K40255344@8.85331571547115	0.0773067331670823	0.08683473389355742					BRD-K40255344@8.85331571547115	0.7223796033994334	0.6891891891891891
		BRD-K40530731@3.45579017990222	0.0	0.0					BRD-K40530731@3.45579017990222	0.31128747795414463	0.2895816242821985
		BRD-K40578143@5	0.0	0.0					BRD-K40578143@5	0.2720156555772994	0.3283464566929134
		BRD-K40656405@5	0.0004973887092762995	0.001771479185119575					BRD-K40656405@5	0.40216550657385924	0.4421768707482993
		BRD-K40742111@5	0.0019372336303758234	0.0165016501650165					BRD-K40742111@5	0.49153976311336717	0.5512333965844403
		BRD-K40782193@5	0.3568421052631579	0.20384846662657846					BRD-K40782193@5	0.7931034482758621	0.755223880597015
		BRD-K40887525@5	0.05913348946135832	0.131939908556499					BRD-K40887525@5	0.5086271567891973	0.5612582781456954
		BRD-K40901640@5	0.00023261223540358222	0.0006165228113440197					BRD-K40901640@5	0.19756958055664445	0.3956043956043956
		BRD-K40905133@5	0.0009734728644439036	0.0021141649048625794					BRD-K40905133@5	0.3161862527716186	0.47724230254350736
		BRD-K40965114@5	0.0	0.0					BRD-K40965114@5	0.33854447439353097	0.4627855563743552
		BRD-K40990712@5	0.016317733990147784	0.030424799081515498					BRD-K40990712@5	0.4496598639455782	0.514797507788162
		BRD-K41143549@5	0.0013143483023001095	0.0032414910858995136					BRD-K41143549@5	0.2693693693693694	0.44296296296296295
		BRD-K41160163@5	0.0	0.0					BRD-K41160163@5	0.5036144578313253	0.38596491228070173
		BRD-K41337261@5	0.02907168814007268	0.04954954954954955					BRD-K41337261@5	0.3891525423728814	0.3983344899375434
		BRD-K41406082@5	0.0	0.0					BRD-K41406082@5	0.32730133752950435	0.5347043701799485
		BRD-K41445866@3.00772703120679	0.0	0.0					BRD-K41445866@3.00772703120679	0.44866732477788746	0.5495767835550182
		BRD-K41524689@6.6153947114947	0.0003384476534296029	0.0016891891891891893					BRD-K41524689@6.6153947114947	0.20026036016489476	0.6161548731642189
		BRD-K41564320@5	0.0017628205128205128	0.005885500267522739					BRD-K41564320@5	0.33987511150758254	0.5712143928035982
		BRD-K41567364@5	0.000351000351000351	0.0005288207297726071					BRD-K41567364@5	0.4268041237113402	0.5944005743000718
		BRD-K41707108@5	0.000708842814105972	0.0018770530267480056					BRD-K41707108@5	0.4365351629502573	0.6414618777567738
		BRD-K41713976@6.2263030020892	0.0	0.0					BRD-K41713976@6.2263030020892	0.3968871595330739	0.6066914498141264
		BRD-K41868777@5	0.04535840188014101	0.1180428134556575					BRD-K41868777@5	0.6887019230769231	0.45011783189316573
		BRD-K41876534@5	0.007387247278382581	0.010127931769722815					BRD-K41876534@5	0.8066132264529058	0.5758226037195995
		BRD-K41996876@13.5726447579569	0.0	0.0					BRD-K41996876@13.5726447579569	0.5448207171314741	0.37185588035350103
		BRD-K42095107@5	0.0	0.0					BRD-K42095107@5	0.5135440180586908	0.4066130473637176
		BRD-K42098891@3.33513786526096	0.004267425320056899	0.00535077288941736					BRD-K42098891@3.33513786526096	0.49668141592920356	0.37107438016528926
		BRD-K42221274@5	0.002898550724637681	0.002810567734682406					BRD-K42221274@5	0.18324607329842932	0.31885073580939033
		BRD-K42348709@5	0.03952205882352941	0.026608910891089108					BRD-K42348709@5	0.5808695652173913	0.8048192771084337
		BRD-K42452249@5	0.10542635658914729	0.054838709677419356					BRD-K42452249@5	0.5828025477707006	0.5083333333333333
		BRD-K42500029@5	0.25437928408225435	0.2253711201079622					BRD-K42500029@5	0.35447291054178914	0.7624209575429087
		BRD-K42635745@2.96240997976674	0.10299625468164794	0.09803921568627451					BRD-K42635745@2.96240997976674	0.47653061224489796	0.6768115942028986
		BRD-K42679050@5	0.0	0.0					BRD-K42679050@5	0.14191890348372357	0.3313333333333333
		BRD-K42748308@5	0.007739438890680426	0.011840157868771583					BRD-K42748308@5	0.42138697723663315	0.5317301269205077
		BRD-K43068349@5	0.25765827093260724	0.4737171464330413					BRD-K43068349@5	0.5460351250665247	0.7749244712990937
		BRD-K43149758@3.14233093709651	0.009556907037358819	0.01764705882352941					BRD-K43149758@3.14233093709651	0.5692431561996779	0.4584954604409857
		BRD-K43245338@6.53675365569256	0.8218029350104822	0.46583481877599525					BRD-K43245338@6.53675365569256	0.9511111111111111	0.9351784413692644
		BRD-K43290182@5	0.002395687762028349	0.006420545746388443					BRD-K43290182@5	0.32066869300911854	0.29204152249134946
		BRD-K43330982@5	0.017543859649122806	0.00466321243523316					BRD-K43330982@5	0.740989103101425	0.61602787456446
		BRD-K43389675@1.77311000658178	0.38461538461538464	0.18617021276595744					BRD-K43389675@1.77311000658178	0.7253521126760564	0.5953757225433526
		BRD-K43405658@5	0.01375968992248062	0.041666666666666664					BRD-K43405658@5	0.5945762711864406	0.6584084084084084
		BRD-K43457670@5	0.07765830346475508	0.04894578313253012					BRD-K43457670@5	0.6280834914611005	0.34515119916579773
		BRD-K43468059@5	0.0	0.0					BRD-K43468059@5	0.38652482269503546	0.29242119382964454
		BRD-K43736954@2.77435591801468	0.01107419712070875	0.00576036866359447					BRD-K43736954@2.77435591801468	0.22316200390370852	0.2505478451424397
		BRD-K43744935@5	0.11380145278450363	0.1111111111111111					BRD-K43744935@5	0.28010825439783493	0.7638376383763837
		BRD-K43796186@5	0.0	0.0					BRD-K43796186@5	0.3670886075949367	0.36913285600636436
		BRD-K43797669@5	0.0027155465037338763	0.00266844563042028					BRD-K43797669@5	0.3953488372093023	0.42844284428442847
		BRD-K43860855@2.67975781956681	0.0005205622071837585	0.0005149330587023687					BRD-K43860855@2.67975781956681	0.2642249836494441	0.27059611520428667
		BRD-K44067360@8.88952389010049	0.0004380201489268506	0.0005452562704471102					BRD-K44067360@8.88952389010049	0.3181169757489301	0.15400552486187846
		BRD-K44084986@10.1077060989575	0.2181122448979592	0.09105431309904154					BRD-K44084986@10.1077060989575	0.8219567690557452	0.9162967660114141
		BRD-K44849676@6.63305494313296	0.021969080553295363	0.021686746987951807					BRD-K44849676@6.63305494313296	0.39756283320639757	0.5246231155778894
		BRD-K44876623@5	0.0	0.0					BRD-K44876623@5	0.23958333333333334	0.3977340488968396
		BRD-K44899736@5	0.0	0.0					BRD-K44899736@5	0.38798283261802574	0.2848141146817895
		BRD-K45033733@5	0.0	0.0					BRD-K45033733@5	0.28039867109634553	0.2967651195499297
		BRD-K45068323@5	0.0	0.0					BRD-K45068323@5	0.787740164684355	0.5505115089514067
		BRD-K45117373@5	0.02023809523809524	0.01592505854800937					BRD-K45117373@5	0.5477477477477477	0.18988132417239226
		BRD-K45158365@5	0.011314655172413793	0.009822263797942002					BRD-K45158365@5	0.25746009715475365	0.23072139303482586
		BRD-K45296539@5	0.006797903979606288	0.024704065877509007					BRD-K45296539@5	0.2839506172839506	0.23295070898041864
		BRD-K45330754@5	0.00045372050816696913	0.0005192107995846313					BRD-K45330754@5	0.23812664907651715	0.23672131147540984
		BRD-K45401373@5.47404915328284	0.0024620434961017644	0.003097573567372225					BRD-K45401373@5.47404915328284	0.0915351506456241	0.4
		BRD-K45435259@5	0.0005602240896358543	0.0005232862375719519					BRD-K45435259@5	0.2674199623352166	0.26641651031894936
		BRD-K45479396@5	0.0	0.0					BRD-K45479396@5	0.32575757575757575	0.1643312101910828
		BRD-K45542189@5	0.009306260575296108	0.010885700148441365					BRD-K45542189@5	0.29044684129429893	0.2325724861196792
		BRD-K45662124@5	0.535183349851338	0.5232558139534884					BRD-K45662124@5	0.9560439560439561	0.7900113507377979
		BRD-K45861246@5	0.008165019338203695	0.009683995922528032					BRD-K45861246@5	0.2966601178781925	0.28330206378986866
		BRD-K45988865@5	0.12362637362637363	0.08325624421831637					BRD-K45988865@5	0.43252595155709345	0.4589963280293758
		BRD-K46018455@6.90952447547036	0.02948021722265322	0.01764979098931723					BRD-K46018455@6.90952447547036	0.5527426160337553	0.1551213735938425
		BRD-K46137903@2.04678986185683	0.010446343779677113	0.027000490918016692					BRD-K46137903@2.04678986185683	0.4391691394658754	0.44740024183796856
		BRD-K46142322@5	0.02234206471494607	0.015778019586507073					BRD-K46142322@5	0.5098039215686274	0.27139874739039666
		BRD-K46211610@5.08448843589035	0.022696323195642305	0.026483050847457626					BRD-K46211610@5.08448843589035	0.3329820864067439	0.21308159136884694
		BRD-K46317332@5	0.0023492560689115116	0.0016825574873808188					BRD-K46317332@5	0.6433408577878104	0.5888429752066116
		BRD-K46384212@5	0.0	0.0					BRD-K46384212@5	0.48240469208211145	0.7645236250968241
		BRD-K46424862@5.67637660079497	0.002529815684857246	0.0035989717223650387					BRD-K46424862@5.67637660079497	0.4799054373522459	0.26142949130714743
		BRD-K46435977@5	0.0	0.0					BRD-K46435977@5	0.44079885877318115	0.1856971153846154
		BRD-K46441700@5	0.23467600700525393	0.1361097003555104					BRD-K46441700@5	0.730793254216115	0.7784431137724551
		BRD-K46469693@5	0.0461133069828722	0.03333333333333333					BRD-K46469693@5	0.39354395604395603	0.3474833232261977
		BRD-K46556543@2.5152834913141	0.0011611030478955006	0.0018788163457022077					BRD-K46556543@2.5152834913141	0.37446808510638296	0.3043227665706052
		BRD-K46678324@25	0.0013333333333333333	0.002242152466367713					BRD-K46678324@25	0.43899782135076254	0.34123624047417445
		BRD-K46766488@5	0.012091898428053204	0.009965122072745391					BRD-K46766488@5	0.42838196286472147	0.6175908221797323
		BRD-K46862739@4.41942538984635	0.0012492192379762648	0.0009319664492078285					BRD-K46862739@4.41942538984635	0.3747547416612165	0.3306405077899596
		BRD-K46937689@5.31276852724425	0.0	0.0					BRD-K46937689@5.31276852724425	0.16539217828271793	0.4143404488232074
		BRD-K47105409@8.49459876034583	0.12348822406110757	0.11259431224608242					BRD-K47105409@8.49459876034583	0.6146131805157593	0.619942196531792
		BRD-K47150025@5	0.4094488188976378	0.21311475409836064					BRD-K47150025@5	0.6805111821086262	0.8875
		BRD-K47192521@0.5	0.001661681621801263	0.0024691358024691358					BRD-K47192521@0.5	0.393972602739726	0.45334174022698615
		BRD-K47207162@2.45001515824378	0.0014716703458425313	0.0010542962572482868					BRD-K47207162@2.45001515824378	0.49097472924187724	0.34804862444017914
		BRD-K47278471@5	0.0031337047353760445	0.004381694255111977					BRD-K47278471@5	0.3929164360819037	0.49100968188105115
		BRD-K47323024@5	0.00034602076124567473	0.0004528985507246377					BRD-K47323024@5	0.6217672413793104	0.3808580858085809
		BRD-K47328134@5	0.06361323155216285	0.06035731530661516					BRD-K47328134@5	0.23124177270732776	0.31689717378232113
		BRD-K47598052@8.88555392329905	0.7468694096601073	0.4156296665007466					BRD-K47598052@8.88555392329905	0.6686507936507936	0.9213943950786057
		BRD-K47608922@5	0.005334755934915978	0.008364700961940611					BRD-K47608922@5	0.16321287891762287	0.5088093966898024
		BRD-K47631482@5	0.0	0.0					BRD-K47631482@5	0.2445005409304003	0.3951048951048951
		BRD-K47635719@2.3015079264513	0.013333333333333334	0.010309278350515464					BRD-K47635719@2.3015079264513	0.38235294117647056	0.5154185022026432
		BRD-K47639036@2.33688245018573	0.0	0.0					BRD-K47639036@2.33688245018573	0.14840474020054695	0.47408270238788586
		BRD-K47659338@5	0.17892156862745098	0.0656770130454341					BRD-K47659338@5	0.7668006892590465	0.7681242807825086
		BRD-K47693913@2.87883744713447	0.0	0.0					BRD-K47693913@2.87883744713447	0.41282565130260523	0.35354691075514877
		BRD-K47717570@5	0.01708185053380783	0.010494097070397902					BRD-K47717570@5	0.30354558610709115	0.45156081808396126
		BRD-K47869605@5	0.22727272727272727	0.2140077821011673					BRD-K47869605@5	0.6192660550458715	0.5094339622641509
		BRD-K47936004@5	0.0	0.0					BRD-K47936004@5	0.5530054644808743	0.3874425727411945
		BRD-K47943470@5	0.0	0.0					BRD-K47943470@5	0.44926778242677823	0.5289408866995073
		BRD-K48168960@5.87433274922885	0.00878293601003764	0.0031574199368516014					BRD-K48168960@5.87433274922885	0.17174629324546953	0.2444314185228605
		BRD-K48300629@5	0.0	0.0					BRD-K48300629@5	0.4166666666666667	0.40022547914317924
		BRD-K48692744@5	0.0014563106796116505	0.0012815036309269544					BRD-K48692744@5	0.3599234205488194	0.3030628694250403
		BRD-K48722258@5	0.07228915662650602	0.01276595744680851					BRD-K48722258@5	0.5944055944055944	0.661049902786779
		BRD-K48735772@5	0.43859649122807015	0.21082220660576248					BRD-K48735772@5	0.7146596858638743	0.8842105263157894
		BRD-K49027941@5	0.005213764337851929	0.0021486892995272885					BRD-K49027941@5	0.27881493506493504	0.361198738170347
		BRD-K49049886@5	0.08981001727115717	0.045774647887323945					BRD-K49049886@5	0.6447721179624665	0.5222584147665581
		BRD-K49061529@5	0.0016736401673640166	0.0013360053440213762					BRD-K49061529@5	0.4580246913580247	0.33544303797468356
		BRD-K49111258@6.52058572387135	0.013422818791946308	0.0028776978417266188					BRD-K49111258@6.52058572387135	0.29236071223434806	0.495618305744888
		BRD-K49294207@5	0.05531914893617021	0.018156424581005588					BRD-K49294207@5	0.6737918215613383	0.7011605415860735
		BRD-K49448285@5	0.0063962295909779495	0.017202354006337708					BRD-K49448285@5	0.4345137717818999	0.44968004653868526
		BRD-K49481516@5	0.02335766423357664	0.028268551236749116					BRD-K49481516@5	0.43232323232323233	0.36560364464692485
		BRD-K49519092@5	0.0	0.0					BRD-K49519092@5	0.45073700543056633	0.3547008547008547
		BRD-K49577446@2.3015079264513	0.05569263306309482	0.0743529411764706					BRD-K49577446@2.3015079264513	0.44677033492822965	0.42251131221719457
		BRD-K49657628@5	0.001658374792703151	0.00042936882782310007					BRD-K49657628@5	0.18846597462514417	0.46473265073947667
		BRD-K49671696@5	0.0013351134846461949	0.00042735042735042735					BRD-K49671696@5	0.4348370927318296	0.39275608375778154
		BRD-K49890030@5	0.0	0.0					BRD-K49890030@5	0.2657894736842105	0.4461623412479293
		BRD-K49945136@5	0.0	0.0					BRD-K49945136@5	0.48415622697126015	0.3530360021493821
		BRD-K50018155@5	0.01838235294117647	0.004512635379061372					BRD-K50018155@5	0.39257673090649536	0.31038374717832956
		BRD-K50135270@5	0.20912547528517111	0.03355704697986577					BRD-K50135270@5	0.5768667642752562	0.7330232558139534
		BRD-K50214219@11.7811096221883	0.04814814814814815	0.027765912003417343					BRD-K50214219@11.7811096221883	0.3979416809605489	0.3717948717948718
		BRD-K50325075@5	0.0	0.0					BRD-K50325075@5	0.5987951807228916	0.5641316685584563
		BRD-K50388907@5	0.006039255158530448	0.01681457262961233					BRD-K50388907@5	0.41059063136456214	0.6090634441087613
		BRD-K50398167@5	0.04046242774566474	0.025735294117647058					BRD-K50398167@5	0.39553752535496955	0.4145995747696669
		BRD-K50417881@5	0.017654476670870115	0.00671462829736211					BRD-K50417881@5	0.5963541666666666	0.5753768844221105
		BRD-K50422030@5	0.0	0.0					BRD-K50422030@5	0.3767605633802817	0.5181598062953995
		BRD-K50464341@3.29890629907948	0.56353591160221	0.38345864661654133					BRD-K50464341@3.29890629907948	0.9772020725388602	0.8946869070208728
		BRD-K50495309@5	0.0005221932114882506	0.00047505938242280285					BRD-K50495309@5	0.2732207478890229	0.2850849590937697
		BRD-K50660797@5	0.0005991611743559018	0.0004344048653344917					BRD-K50660797@5	0.291044776119403	0.2488399071925754
		BRD-K50836978@5	0.7556109725685786	0.42436974789915966					BRD-K50836978@5	0.9079365079365079	0.8524590163934426
		BRD-K50841342@5	0.733652312599681	0.5456702253855279					BRD-K50841342@5	0.8421717171717171	0.9394366197183098
		BRD-K50859149@5	0.0	0.0					BRD-K50859149@5	0.2905646890636169	0.43993506493506496
		BRD-K50891186@5	0.11621621621621622	0.06079170593779453					BRD-K50891186@5	0.7762771579565473	0.7726475745178258
		BRD-K51276371@5	0.3326923076923077	0.09301075268817205					BRD-K51276371@5	0.6800684345594525	0.5634301913536499
		BRD-K51318897@3.34059779730335	0.1164021164021164	0.09205020920502092					BRD-K51318897@3.34059779730335	0.46601941747572817	0.6180257510729614
		BRD-K51465424@3.08818802667503	0.018763029881862403	0.011513859275053304					BRD-K51465424@3.08818802667503	0.45650999459751485	0.4587404994571118
		BRD-K51476772@5	0.0	0.0					BRD-K51476772@5	0.3803339517625232	0.4087736789631107
		BRD-K51541829@5	0.004750593824228029	0.0051813471502590676					BRD-K51541829@5	0.39170731707317075	0.4516310461192351
		BRD-K51575138@5	0.16044260027662519	0.19761499148211242					BRD-K51575138@5	0.4763572679509632	0.9006622516556292
		BRD-K51671335@5	0.035703001579778834	0.05162174508908177					BRD-K51671335@5	0.4539170506912442	0.5894673847995212
		BRD-K51751936@2.56073382027223	0.000946969696969697	0.0009546539379474941					BRD-K51751936@2.56073382027223	0.5198019801980198	0.44871794871794873
		BRD-K51918615@5	0.002861230329041488	0.0011389521640091116					BRD-K51918615@5	0.5345005149330587	0.39288417865253594
		BRD-K52020312@5	0.0027247956403269754	0.0013268465280849183					BRD-K52020312@5	0.19275289380976346	0.4339943342776204
		BRD-K52075040@11.197291437906	0.3712121212121212	0.14826021180030258					BRD-K52075040@11.197291437906	0.6415868673050615	0.8184991273996509
		BRD-K52219182@5	0.0	0.0					BRD-K52219182@5	0.12627327010888656	0.4016759776536313
		BRD-K52313696@5	0.58984375	0.4603658536585366					BRD-K52313696@5	0.8565965583173997	0.7929203539823009
		BRD-K52394958@5	0.17353219696969696	0.3446168312176775					BRD-K52394958@5	0.6489125610297382	0.85
		BRD-K52397688@5	0.019013360739979446	0.017469310670443813					BRD-K52397688@5	0.5633802816901409	0.3850782190132371
		BRD-K52459643@5	0.0	0.0					BRD-K52459643@5	0.415061295971979	0.4090909090909091
		BRD-K52512893@5	0.0003933910306845004	0.0008058017727639					BRD-K52512893@5	0.24161704794735192	0.3974226804123711
		BRD-K52620403@6.25	0.0036261079774375505	0.007103393843725336					BRD-K52620403@6.25	0.4444444444444444	0.38204393505253104
		BRD-K52662033@10.6683836221023	0.003935376967688484	0.007880547490667772					BRD-K52662033@10.6683836221023	0.3784773060029283	0.28097826086956523
		BRD-K52721684@8.35223220755711	0.0025284450063211127	0.003129890453834116					BRD-K52721684@8.35223220755711	0.40897269180754225	0.31544633901705116
		BRD-K52850071@5	0.01481980464802964	0.02033271719038817					BRD-K52850071@5	0.6487775790101371	0.6329261198371146
		BRD-K52930707@1.57550783580398	0.035331547220361685	0.10613682092555332					BRD-K52930707@1.57550783580398	0.5940677966101695	0.44763729246487866
		BRD-K52989797@5	0.01876675603217158	0.019507663725034836					BRD-K52989797@5	0.6228008444757214	0.5483271375464684
		BRD-K53123955@4.66849397745603	0.0	0.0					BRD-K53123955@4.66849397745603	0.3235294117647059	0.44388398486759145
		BRD-K53263234@5.72420225685604	0.0012091898428053204	0.0014018691588785046					BRD-K53263234@5.72420225685604	0.4809843400447427	0.2641277641277641
		BRD-K53318339@5	0.02142606252195293	0.027099067081297203					BRD-K53318339@5	0.27157226045526733	0.30755395683453235
		BRD-K53523901@5	0.082312591866732	0.08870116156282999					BRD-K53523901@5	0.43554327808471455	0.6248348745046235
		BRD-K53545112@5	0.006042296072507553	0.0060527453523562475					BRD-K53545112@5	0.30434782608695654	0.3713527851458886
		BRD-K53737926@5	0.0	0.0					BRD-K53737926@5	0.48497109826589596	0.5140931372549019
		BRD-K53857191@5	0.0055817947617003	0.005506141465480729					BRD-K53857191@5	0.30466321243523314	0.3312676056338028
		BRD-K53878242@5	0.01274740020127474	0.0152426795026073					BRD-K53878242@5	0.45978878960194963	0.3002652519893899
		BRD-K53979406@5	0.000484027105517909	0.0004084967320261438					BRD-K53979406@5	0.40347923681257014	0.3810280869104399
		BRD-K54094468@5	0.0019629225736095966	0.0037562604340567614					BRD-K54094468@5	0.3166441136671177	0.2539338035811177
		BRD-K54095730@5	0.37896825396825395	0.44941176470588234					BRD-K54095730@5	0.827922077922078	0.7285714285714285
		BRD-K54142781@11.5591467204343	0.002509410288582183	0.002891566265060241					BRD-K54142781@11.5591467204343	0.36545682102628285	0.36363636363636365
		BRD-K54210043@6.9017563300187	0.0010432968179447052	0.0027675276752767526					BRD-K54210043@6.9017563300187	0.5936870382807253	0.5446703635243376
		BRD-K54233340@5	0.6805845511482255	0.5207667731629393					BRD-K54233340@5	0.9425287356321839	0.8316430020283976
		BRD-K54330070@7.54505006338699	0.03579676674364896	0.03224128965158606					BRD-K54330070@7.54505006338699	0.7402714932126697	0.5196950444726811
		BRD-K54411430@5	0.04644808743169399	0.04997550220480157					BRD-K54411430@5	0.48934753661784286	0.4861111111111111
		BRD-K54529596@4.60224414629061	0.040172166427546625	0.011935208866155157					BRD-K54529596@4.60224414629061	0.2211567275996404	0.4270833333333333
		BRD-K54665485@5	0.0007686395080707148	0.0004601932811780948					BRD-K54665485@5	0.2445874780573435	0.2548780487804878
		BRD-K54704028@5	0.001841620626151013	0.0004906771344455348					BRD-K54704028@5	0.34057971014492755	0.3560606060606061
		BRD-K54708045@5	0.0	0.0					BRD-K54708045@5	0.28810408921933084	0.3598374927452118
		BRD-K54759182@3.01293138096987	0.0013236267372600927	0.0019065776930409914					BRD-K54759182@3.01293138096987	0.3730684326710817	0.3045045045045045
		BRD-K54771420@2.14766152304595	0.05669348939283102	0.06789312308366185					BRD-K54771420@2.14766152304595	0.2941970310391363	0.35601524224278713
		BRD-K54790157@5	0.0018097207859358842	0.0032124827902707664					BRD-K54790157@5	0.6174273858921162	0.41797752808988764
		BRD-K55034111@5	0.011665808886601476	0.027789129546383327					BRD-K55034111@5	0.37943786982248523	0.27565824825362706
		BRD-K55191674@2.79814289494577	0.012835940633774568	0.0150093808630394					BRD-K55191674@2.79814289494577	0.4440400363967243	0.2775881683731513
		BRD-K55344148@5	0.0	0.0					BRD-K55344148@5	0.4848300970873786	0.4801682692307692
		BRD-K55424922@5	0.0	0.0					BRD-K55424922@5	0.39817826935588807	0.3953488372093023
		BRD-K55430733@5	0.0	0.0					BRD-K55430733@5	0.3901408450704225	0.3912429378531073
		BRD-K55454768@5	0.0011904761904761906	0.0005387931034482759					BRD-K55454768@5	0.4694736842105263	0.1522184300341297
		BRD-K55468218@5	0.5176411290322581	0.6062573789846517					BRD-K55468218@5	0.8443526170798898	0.9416282642089093
		BRD-K55529781@5	0.008915304606240713	0.012454592631032694					BRD-K55529781@5	0.19552110249784668	0.3065496286293045
		BRD-K55567017@5	0.004069175991861648	0.001949317738791423					BRD-K55567017@5	0.24863553668890237	0.271343481138319
		BRD-K55677650@5	0.0062176165803108805	0.006775832862789385					BRD-K55677650@5	0.5255754475703325	0.30354505169867063
		BRD-K55748775@5	0.03565166569257744	0.0332425068119891					BRD-K55748775@5	0.22777550184350676	0.39072382290934643
		BRD-K55930204@9.91009639828249	0.00046490004649000463	0.0004870920603994155					BRD-K55930204@9.91009639828249	0.2813257881972514	0.2222222222222222
		BRD-K56047318@6.33700132488954	0.0	0.0					BRD-K56047318@6.33700132488954	0.3782705099778271	0.5492594977462975
		BRD-K56064827@7.38968704734472	0.35807860262008734	0.0765639589169001					BRD-K56064827@7.38968704734472	0.6435768261964736	0.6427672955974842
		BRD-K56115039@5	0.012022630834512023	0.008308895405669599					BRD-K56115039@5	0.5220440881763527	0.3228004956629492
		BRD-K56403959@5	0.010511313023338678	0.029678068410462777					BRD-K56403959@5	0.46885245901639344	0.2520564042303173
		BRD-K56429665@5	0.00547645125958379	0.0025265285497726125					BRD-K56429665@5	0.6223520818115412	0.540952380952381
		BRD-K56509348@5	0.0006722689075630252	0.002129925452609159					BRD-K56509348@5	0.5680379746835443	0.4767596281540505
		BRD-K56558538@2.41217418522063	0.0	0.0					BRD-K56558538@2.41217418522063	0.31986531986531985	0.4505420054200542
		BRD-K56596464@7.26089186057508	0.0010131712259371835	0.0006116207951070336					BRD-K56596464@7.26089186057508	0.34689922480620156	0.27121212121212124
		BRD-K56699285@5	0.06521739130434782	0.061714285714285715					BRD-K56699285@5	0.2837795275590551	0.6815431164901664
		BRD-K57033106@5	0.0028169014084507044	0.0024554941682013503					BRD-K57033106@5	0.1768901569186876	0.2683982683982684
		BRD-K57179821@5	0.0029455081001472753	0.001991040318566451					BRD-K57179821@5	0.3071965628356606	0.19751381215469613
		BRD-K57222227@6.98738503096418	0.011264720942140297	0.011287839917906618					BRD-K57222227@6.98738503096418	0.34713701431492844	0.4470046082949309
		BRD-K57304726@5	0.0	0.0					BRD-K57304726@5	0.39833641404805914	0.2707286432160804
		BRD-K57545991@5	0.0006421232876712328	0.0013953488372093023					BRD-K57545991@5	0.23058167885754094	0.41143567433188316
		BRD-K57569181@5	0.002578268876611418	0.0035371399696816574					BRD-K57569181@5	0.32839506172839505	0.25858716785482827
		BRD-K57718010@7.23744014636999	0.0018394648829431438	0.010377358490566037					BRD-K57718010@7.23744014636999	0.44724770642201833	0.2306327616794796
		BRD-K57886322@2.02214292445364	0.05790838375108038	0.06643529995042141					BRD-K57886322@2.02214292445364	0.5547325102880658	0.4298469387755102
		BRD-K57926513@5	0.0	0.0					BRD-K57926513@5	0.5616071428571429	0.40977198697068407
		BRD-K58220566@6.32058705208022	0.027777777777777776	0.02164762477450391					BRD-K58220566@6.32058705208022	0.5357361026267563	0.6943784639746635
		BRD-K58265391@3.63181370016008	0.005607476635514018	0.0037243947858473					BRD-K58265391@3.63181370016008	0.5115511551155115	0.3635652853792025
		BRD-K58299615@5	0.03608247422680412	0.020503807850029292					BRD-K58299615@5	0.8625954198473282	0.6075268817204301
		BRD-K58466253@2.57158905328029	0.0	0.0					BRD-K58466253@2.57158905328029	0.27913669064748203	0.4211287988422576
		BRD-K58685305@5	0.014906832298136646	0.006802721088435374					BRD-K58685305@5	0.3465947403910991	0.3902809415337889
		BRD-K58930050@5	0.0	0.0					BRD-K58930050@5	0.20201053135471517	0.3201820940819423
		BRD-K58938839@6.07356388031153	0.003560126582278481	0.005151688609044075					BRD-K58938839@6.07356388031153	0.27941176470588236	0.7531787584143605
		BRD-K59037100@5	0.0012594458438287153	0.0010314595152140279					BRD-K59037100@5	0.3618421052631579	0.18199867637326275
		BRD-K59058766@5	0.0011883541295306002	0.001095890410958904					BRD-K59058766@5	0.19618781961878196	0.29551820728291317
		BRD-K59184148@5	0.09699299118245534	0.25535714285714284					BRD-K59184148@5	0.6144505160898603	0.7701674277016742
		BRD-K59273480@5	0.0008351428094204109	0.0026028110359187923					BRD-K59273480@5	0.18766200103680664	0.2524407252440725
		BRD-K59331372@5	0.015432098765432098	0.0072254335260115606					BRD-K59331372@5	0.29993275050437124	0.39399293286219084
		BRD-K59332007@5	0.0064868555821099355	0.010650224215246636					BRD-K59332007@5	0.28335170893054024	0.536908077994429
		BRD-K59419204@5	0.0035231943628890195	0.0030303030303030303					BRD-K59419204@5	0.45196374622356494	0.4828921885087153
		BRD-K59469039@7.89986859674571	0.00015931177314003505	0.0005181347150259067					BRD-K59469039@7.89986859674571	0.4535412605588044	0.48005502063273725
		BRD-K59522102@5	0.023712363516047205	0.11071060762100927					BRD-K59522102@5	0.520293122886133	0.5801382778126964
		BRD-K59574735@8.1070714546901	0.11276223776223776	0.09591078066914498					BRD-K59574735@8.1070714546901	0.7082984073763621	0.757847533632287
		BRD-K59637651@5	0.06599622878692646	0.057065217391304345					BRD-K59637651@5	0.30090945037564254	0.559147685525349
		BRD-K59650319@5	0.0	0.0					BRD-K59650319@5	0.4437998549673677	0.4880382775119617
		BRD-K59753853@5	0.0011086474501108647	0.0016666666666666668					BRD-K59753853@5	0.39295580110497236	0.4523052464228935
		BRD-K59851896@2.8862641074817	0.016350210970464137	0.017222222222222222					BRD-K59851896@2.8862641074817	0.1516928818981605	0.40876436781609193
		BRD-K59983611@3.6191106122529	0.0	0.0					BRD-K59983611@3.6191106122529	0.21042899408284024	0.4294339622641509
		BRD-K60060639@5	0.00265017667844523	0.0032912781130005485					BRD-K60060639@5	0.2729281767955801	0.3571945046999277
		BRD-K60174629@7.56708340511973	0.003579952267303103	0.0032822757111597373					BRD-K60174629@7.56708340511973	0.18358445678033306	0.33795620437956203
		BRD-K60184833@5	0.0	0.0					BRD-K60184833@5	0.33795620437956203	0.3671689135606661
		BRD-K60230970@5.25628776064564	0.11428571428571428	0.08695652173913043					BRD-K60230970@5.25628776064564	0.2857142857142857	0.2564102564102564
		BRD-K60274257@5	0.009862413247290881	0.05450874831763122					BRD-K60274257@5	0.2577987051206592	0.42034548944337813
		BRD-K60298136@5	0.04114609361985674	0.12844513780551223					BRD-K60298136@5	0.37734668335419275	0.4401459854014598
		BRD-K60476892@8.2144283871719	0.2037292817679558	0.25365434221840066					BRD-K60476892@8.2144283871719	0.1965998256320837	0.5207852193995381
		BRD-K60511616@5	0.003583215464403583	0.019699326075686883					BRD-K60511616@5	0.22279179810725552	0.39181692094313453
		BRD-K60640630@1.91780480390925	0.03567855951983995	0.06548347613219094					BRD-K60640630@1.91780480390925	0.667065868263473	0.4573070607553366
		BRD-K60690191@5	0.0	0.0					BRD-K60690191@5	0.33935018050541516	0.5179063360881543
		BRD-K60923938@3.71035353673274	0.024482282558674642	0.1462341946124244					BRD-K60923938@3.71035353673274	0.32857800276115967	0.5211678832116788
		BRD-K60932973@5	0.005215646940822468	0.017639077340569877					BRD-K60932973@5	0.46936758893280633	0.40633019674935844
		BRD-K61097567@5	0.0050887707791473485	0.026362038664323375					BRD-K61097567@5	0.5390166892196662	0.8684593023255814
		BRD-K61177364@5	0.0	0.0					BRD-K61177364@5	0.19304703476482618	0.41222707423580784
		BRD-K61250553@5.24067792403415	0.13006029285099052	0.11491628614916286					BRD-K61250553@5.24067792403415	0.5170380078636959	0.8092307692307692
		BRD-K61269089@5	0.0059430716296528	0.010171306209850108					BRD-K61269089@5	0.26504751847940866	0.19278033794162827
		BRD-K61271364@5	0.08843537414965986	0.04328523862375139					BRD-K61271364@5	0.6411483253588517	0.21303656597774245
		BRD-K61323504@5	0.20408163265306123	0.24096385542168675					BRD-K61323504@5	0.7931034482758621	0.5935483870967742
		BRD-K61496577@2.4363412868039	0.0007194244604316547	0.0006377551020408163					BRD-K61496577@2.4363412868039	0.3778501628664495	0.5083260297984225
		BRD-K61590534@5	0.002638522427440633	0.0015661707126076742					BRD-K61590534@5	0.6577181208053692	0.29108910891089107
		BRD-K61737877@5	0.014018691588785047	0.013605442176870748					BRD-K61737877@5	0.66696191319752	0.6876712328767123
		BRD-K61951118@5	0.0037831021437578815	0.0038240917782026767					BRD-K61951118@5	0.46236559139784944	0.34565916398713825
		BRD-K62008436@1.17108889742847	0.3493975903614458	0.2744479495268139					BRD-K62008436@1.17108889742847	0.8140350877192982	0.8027681660899654
		BRD-K62056274@5	0.003316749585406302	0.0011655011655011655					BRD-K62056274@5	0.21581073283323715	0.28835774865073244
		BRD-K62206109@5	0.04279279279279279	0.025232403718459494					BRD-K62206109@5	0.4899497487437186	0.16595744680851063
		BRD-K62221994@5	0.6817359855334539	0.834070796460177					BRD-K62221994@5	0.799373040752351	0.8963093145869947
		BRD-K62289640@5	0.37719298245614036	0.1787941787941788					BRD-K62289640@5	0.5833333333333334	0.7386934673366834
		BRD-K62310379@1.99771920558116	0.004073319755600814	0.0011594202898550724					BRD-K62310379@1.99771920558116	0.518210197710718	0.4
		BRD-K62353524@5	0.13846153846153847	0.049103663289166016					BRD-K62353524@5	0.6015151515151516	0.4092783505154639
		BRD-K62363391@5	0.012121212121212121	0.004439511653718091					BRD-K62363391@5	0.19476372924648785	0.2353395061728395
		BRD-K62607865@2.29656572938767	0.05991189427312775	0.04657534246575343					BRD-K62607865@2.29656572938767	0.6339031339031339	0.4093836246550138
		BRD-K62609077@3.05460715094531	0.01990049751243781	0.0113314447592068					BRD-K62609077@3.05460715094531	0.6022988505747127	0.6336154776299879
		BRD-K62810658@9.35351077666615	0.0007686395080707148	0.0006622516556291391					BRD-K62810658@9.35351077666615	0.6483180428134556	0.6563467492260062
		BRD-K62929068@11.1	0.012711864406779662	0.0038510911424903724					BRD-K62929068@11.1	0.3464886825304701	0.4624322230828815
		BRD-K62996583@2.03411120523061	0.08183306055646482	0.033288948069241014					BRD-K62996583@2.03411120523061	0.44244604316546765	0.5357142857142857
		BRD-K63089472@0.5	0.014466546112115732	0.00481637567730283					BRD-K63089472@0.5	0.3625	0.27358490566037735
		BRD-K63150726@5	0.29554655870445345	0.09617918313570488					BRD-K63150726@5	0.5824115044247787	0.8200934579439252
		BRD-K63151507@5	0.0	0.0					BRD-K63151507@5	0.49221789883268485	0.18162239770279973
		BRD-K63165456@3.82612759997805	0.0	0.0					BRD-K63165456@3.82612759997805	0.1834789515488483	0.3710843373493976
		BRD-K63430059@5	0.0	0.0					BRD-K63430059@5	0.2990506329113924	0.267515923566879
		BRD-K63504947@5	0.0	0.0					BRD-K63504947@5	0.3807312826465467	0.529886914378029
		BRD-K63516691@5	0.0	0.0					BRD-K63516691@5	0.2396796056685151	0.2883617494440326
		BRD-K63533170@5	0.3274647887323944	0.07164869029275808					BRD-K63533170@5	0.8130252100840336	0.7322611163670766
		BRD-K63606607@5	0.2	0.19540229885057472					BRD-K63606607@5	0.2727272727272727	0.3068181818181818
		BRD-K63630713@5	0.0	0.0					BRD-K63630713@5	0.6695278969957081	0.2671232876712329
		BRD-K63750851@5	0.5532934131736527	0.5267958950969214					BRD-K63750851@5	0.8346994535519126	0.8842257597684515
		BRD-K63784565@5	0.0	0.0					BRD-K63784565@5	0.43700787401574803	0.16145454545454546
		BRD-K63792901@5	0.0	0.0					BRD-K63792901@5	0.4444444444444444	0.15789473684210525
		BRD-K63828191@5	0.2960111966410077	0.29436325678496866					BRD-K63828191@5	0.9270152505446623	0.8058712121212122
		BRD-K63874012@5	0.0	0.0					BRD-K63874012@5	0.5226438188494492	0.3325545171339564
		BRD-K63913457@0.5	0.0	0.0					BRD-K63913457@0.5	0.4501039501039501	0.31017191977077363
		BRD-K63945320@5	0.0	0.0					BRD-K63945320@5	0.32538955087076077	0.2508833922261484
		BRD-K63979671@3.10215764991456	0.0	0.0					BRD-K63979671@3.10215764991456	0.3235294117647059	0.3352685050798258
		BRD-K64044582@0.5	0.011360239162929745	0.020844761382336808					BRD-K64044582@0.5	0.3064206074586697	0.5388776200135227
		BRD-K64157027@5	0.002144082332761578	0.002598752598752599					BRD-K64157027@5	0.2777352716143841	0.24477410654079568
		BRD-K64245000@5	0.0	0.0					BRD-K64245000@5	0.5019607843137255	0.2565130260521042
		BRD-K64341947@5	0.013824884792626729	0.001890359168241966					BRD-K64341947@5	0.6417910447761194	0.6417910447761194
		BRD-K64402243@5	0.00933125972006221	0.00326619488296135					BRD-K64402243@5	0.2923479398299542	0.3104166666666667
		BRD-K64670467@5	0.014857881136950904	0.013545347467608953					BRD-K64670467@5	0.20707070707070707	0.4019607843137255
		BRD-K64755930@5	0.0145413870246085	0.007960808328230252					BRD-K64755930@5	0.4358367829686576	0.5286944045911047
		BRD-K64862097@2.6563129735437	0.1	0.014145141451414513					BRD-K64862097@2.6563129735437	0.40166666666666667	0.5120396600566572
		BRD-K64994968@3.18003750536234	0.0070921985815602835	0.004532577903682719					BRD-K64994968@3.18003750536234	0.24660550458715597	0.4866039102099928
		BRD-K65146499@4.38046358796589	0.003048780487804878	0.0010804970286331713					BRD-K65146499@4.38046358796589	0.0855626796374088	0.5326909841706814
		BRD-K65285700@5	0.10757717492984098	0.05885363357215967					BRD-K65285700@5	0.6536491677336748	0.6802131912058628
		BRD-K65417056@3.67940626745648	0.0	0.0					BRD-K65417056@3.67940626745648	0.21914225941422594	0.28215488215488216
		BRD-K65503129@5	0.30340557275541796	0.06872370266479663					BRD-K65503129@5	0.7488584474885844	0.8
		BRD-K65639003@5	0.06824146981627296	0.023908045977011495					BRD-K65639003@5	0.18006286484059272	0.49353846153846154
		BRD-K65667145@5	0.0	0.0					BRD-K65667145@5	0.2632488479262673	0.2954104718810601
		BRD-K65786282@5	0.019891500904159132	0.008494208494208495					BRD-K65786282@5	0.5259668508287293	0.47128712871287126
		BRD-K65814004@8.95747881224834	0.02989771833202203	0.021578648495173196					BRD-K65814004@8.95747881224834	0.6096518020769701	0.783359497645212
		BRD-K66093087@5	0.005950019833399445	0.01835985312117503					BRD-K66093087@5	0.5846645367412141	0.452970297029703
		BRD-K66206289@2.67439588472519	0.0011641443538998836	0.0018393623543838135					BRD-K66206289@2.67439588472519	0.44884169884169883	0.3924050632911392
		BRD-K66353228@5.93188769275669	0.003484320557491289	0.0024009603841536613					BRD-K66353228@5.93188769275669	0.6393129770992366	0.5033809166040571
		BRD-K66404838@2.53868756757986	0.0	0.0					BRD-K66404838@2.53868756757986	0.32276507276507277	0.39782190903267134
		BRD-K66707493@5	0.0	0.0					BRD-K66707493@5	0.5197452229299363	0.2729096989966555
		BRD-K66715657@5	0.0	0.0					BRD-K66715657@5	0.22667068031306442	0.4830019243104554
		BRD-K66782112@5	0.0022222222222222222	0.0005162622612287042					BRD-K66782112@5	0.29591836734693877	0.4221518987341772
		BRD-K66874953@8.72929655277984	0.026143790849673203	0.002306805074971165					BRD-K66874953@8.72929655277984	0.46661880832735103	0.46494992846924177
		BRD-K66898851@3.00906215175748	0.3	0.18181818181818182					BRD-K66898851@3.00906215175748	0.22413793103448276	0.48148148148148145
		BRD-K66944906@5	0.005385029617662897	0.005047955577990914					BRD-K66944906@5	0.4340309372156506	0.31237721021611004
		BRD-K67013324@5	0.02127659574468085	0.0013357079252003562					BRD-K67013324@5	0.35893011216566006	0.2513595166163142
		BRD-K67017579@5	0.0	0.0					BRD-K67017579@5	0.5118483412322274	0.42744063324538256
		BRD-K67043667@4.7555771268534	0.02349336057201226	0.021780303030303032					BRD-K67043667@4.7555771268534	0.5498866213151927	0.2846244131455399
		BRD-K67080878@5	0.0	0.0					BRD-K67080878@5	0.2878453038674033	0.3432147562582345
		BRD-K67102207@5	0.00474934036939314	0.005184331797235023					BRD-K67102207@5	0.2402745995423341	0.3691983122362869
		BRD-K67261995@0.877376323322581	0.005268703898840885	0.002999400119976005					BRD-K67261995@0.877376323322581	0.36972972972972973	0.2762520193861066
		BRD-K67277431@2.53534409106875	0.00035112359550561797	0.0007262164124909223					BRD-K67277431@2.53534409106875	0.5005847953216375	0.4026340545625588
		BRD-K67298865@6.50385454842125	0.037545787545787544	0.02787219578518015					BRD-K67298865@6.50385454842125	0.7802013422818792	0.8325872873769025
		BRD-K67352070@5	0.0	0.0					BRD-K67352070@5	0.5473588342440802	0.493431855500821
		BRD-K67439147@5	0.5927835051546392	0.31550068587105623					BRD-K67439147@5	0.9426987060998152	0.7846153846153846
		BRD-K67445247@5	0.03877551020408163	0.010532150776053215					BRD-K67445247@5	0.2544897065265002	0.3852785145888594
		BRD-K67537649@5	0.5896551724137931	0.19941690962099126					BRD-K67537649@5	0.8931937172774869	0.6119081779053085
		BRD-K67680372@5	0.0	0.0					BRD-K67680372@5	0.2828216851730895	0.26242424242424245
		BRD-K67783091@5	0.0	0.0					BRD-K67783091@5	0.5112309074573226	0.3673337637185281
		BRD-K67831364@5	0.1065989847715736	0.033689839572192515					BRD-K67831364@5	0.5615835777126099	0.5518731988472623
		BRD-K67860401@8.1	0.024096385542168676	0.02056555269922879					BRD-K67860401@8.1	0.6333052985702271	0.7959830866807611
		BRD-K68095457@5	0.0	0.0					BRD-K68095457@5	0.26379542395693134	0.25487646293888166
		BRD-K68103045@5	0.0	0.0					BRD-K68103045@5	0.344	0.2028301886792453
		BRD-K68143200@5	0.09090909090909091	0.2					BRD-K68143200@5	0.22857142857142856	0.7272727272727273
		BRD-K68190965@5	0.0	0.0					BRD-K68190965@5	0.4698318496538081	0.39815590947191953
		BRD-K68246049@5	0.1416184971098266	0.06524633821571238					BRD-K68246049@5	0.859504132231405	0.7585703865791393
		BRD-K68264559@5	0.013075965130759652	0.013953488372093023					BRD-K68264559@5	0.4575923392612859	0.5146153846153846
		BRD-K68332390@5	0.002012072434607646	0.0006265664160401002					BRD-K68332390@5	0.5911330049261084	0.28731045490822027
		BRD-K68336408@7.9	0.19633699633699633	0.2677322677322677					BRD-K68336408@7.9	0.5039755351681957	0.8747346072186837
		BRD-K68341547@5	0.012030075187969926	0.004352557127312296					BRD-K68341547@5	0.3978494623655914	0.2564102564102564
		BRD-K68392338@5	0.0	0.0					BRD-K68392338@5	0.32649962034927865	0.3739130434782609
		BRD-K68402494@7.6964358236701	0.2939958592132505	0.10965250965250965					BRD-K68402494@7.6964358236701	0.8439108061749572	0.42597402597402595
		BRD-K68507560@5	0.0021008403361344537	0.0009541984732824427					BRD-K68507560@5	0.45022288261515603	0.3114080164439877
		BRD-K68552125@4.05301315264374	0.7075892857142857	0.21035169210351692					BRD-K68552125@4.05301315264374	0.921875	0.8536977491961415
		BRD-K68553471@3.72162927570544	0.021538461538461538	0.007128309572301426					BRD-K68553471@3.72162927570544	0.5186020293122886	0.286425902864259
		BRD-K68558722@5	0.006134969325153374	0.0010621348911311736					BRD-K68558722@5	0.41333333333333333	0.20341207349081364
		BRD-K68620903@3.20055489940624	0.0078125	0.003416300634455832					BRD-K68620903@3.20055489940624	0.43010752688172044	0.215311004784689
		BRD-K68873215@5	0.6853070175438597	0.4050550874918989					BRD-K68873215@5	0.9821627647714605	0.7233169129720853
		BRD-K69023402@3.84169983846421	0.17391304347826086	0.1111111111111111					BRD-K69023402@3.84169983846421	0.23809523809523808	0.625
		BRD-K69032158@5	0.0	0.0					BRD-K69032158@5	0.23899033297529537	0.2923784494086728
		BRD-K69195780@5	0.0	0.0					BRD-K69195780@5	0.4108761329305136	0.26187419768934533
		BRD-K69556541@5.06537679210498	0.0	0.0					BRD-K69556541@5.06537679210498	0.2812887236679058	0.19188503803888418
		BRD-K69763916@5	0.005893909626719057	0.00885478158205431					BRD-K69763916@5	0.4460580912863071	0.6156048675733715
		BRD-K69837166@5	0.07185185185185185	0.05832832230907998					BRD-K69837166@5	0.4824611845888442	0.6294073518379595
		BRD-K70241288@5	0.0	0.0					BRD-K70241288@5	0.4155571128241065	0.44620015048908956
		BRD-K70246307@5	0.012555391432791729	0.011325782811459028					BRD-K70246307@5	0.09851951547779274	0.28003060443764344
		BRD-K70281171@5	0.0	0.0					BRD-K70281171@5	0.3034610630407911	0.3460183227625088
		BRD-K70330367@16.5290698735354	0.06493506493506493	0.05410566518141311					BRD-K70330367@16.5290698735354	0.5537885874649204	0.41025641025641024
		BRD-K70487031@5	0.029940119760479042	0.0025974025974025974					BRD-K70487031@5	0.8589007383100903	0.6685823754789272
		BRD-K70778732@5	0.3860103626943005	0.0849002849002849					BRD-K70778732@5	0.40150801131008484	0.5892116182572614
		BRD-K70792160@5	0.3696581196581197	0.21097560975609755					BRD-K70792160@5	0.563922942206655	0.773109243697479
		BRD-K70881766@1.15199566775901	0.005917159763313609	0.0013745704467353953					BRD-K70881766@1.15199566775901	0.40051347881899874	0.2351168048229088
		BRD-K70914287@5	0.20588235294117646	0.15742128935532235					BRD-K70914287@5	0.7033976124885216	0.688230008984726
		BRD-K70976396@5	0.0187192118226601	0.011014492753623189					BRD-K70976396@5	0.19382571316920671	0.32545931758530183
		BRD-K71003802@3.171375620329	0.0005274261603375527	0.0005202913631633715					BRD-K71003802@3.171375620329	0.4813153961136024	0.40099626400996263
		BRD-K71266197@5	0.0022471910112359553	0.0013315579227696406					BRD-K71266197@5	0.6457765667574932	0.18824463860206514
		BRD-K71430621@5	0.007643312101910828	0.0036923076923076922					BRD-K71430621@5	0.5921787709497207	0.33073322932917315
		BRD-K71499074@3.27698191538544	0.0	0.0					BRD-K71499074@3.27698191538544	0.4009111617312073	0.23896809232858113
		BRD-K71534238@5	0.0014992503748125937	0.0005216484089723526					BRD-K71534238@5	0.24907846234860453	0.3208955223880597
		BRD-K71726959@7.65940336679185	0.007751937984496124	0.0005927682276229994					BRD-K71726959@7.65940336679185	0.7132243684992571	0.36669213139801377
		BRD-K71731651@5	0.0029154518950437317	0.0005060728744939271					BRD-K71731651@5	0.22429577464788733	0.41096774193548385
		BRD-K71799778@5	0.07296137339055794	0.013375295043273014					BRD-K71799778@5	0.8368794326241135	0.33618233618233617
		BRD-K71799949@5	0.0	0.0					BRD-K71799949@5	0.597254004576659	0.1735372340425532
		BRD-K71860425@5	0.016574585635359115	0.004672897196261682					BRD-K71860425@5	0.5388291517323776	0.28293601003764113
		BRD-K72024482@5	0.01730769230769231	0.004589495155532891					BRD-K72024482@5	0.4769736842105263	0.2783109404990403
		BRD-K72034655@5	0.04146660846791794	0.04721669980119284					BRD-K72034655@5	0.4629934210526316	0.3646373056994819
		BRD-K72222507@5	0.0019442644199611147	0.0017152658662092624					BRD-K72222507@5	0.26143790849673204	0.11502516175413371
		BRD-K72676686@5	0.007003891050583658	0.009819967266775777					BRD-K72676686@5	0.6631578947368421	0.4538904899135447
		BRD-K72703948@5	0.5292553191489362	0.7928286852589641					BRD-K72703948@5	0.727979274611399	0.9335548172757475
		BRD-K72726508@5	0.5115961800818554	0.23379052369077308					BRD-K72726508@5	0.5605427974947808	0.8229885057471265
		BRD-K72783841@5	0.06705539358600583	0.016739446870451237					BRD-K72783841@5	0.5612244897959183	0.4986400725294651
		BRD-K72895815@5	0.6293706293706294	0.29900332225913623					BRD-K72895815@5	0.8969465648854962	0.6403269754768393
		BRD-K72903603@5	0.02459016393442623	0.0017103762827822121					BRD-K72903603@5	0.581532416502947	0.21127765881513205
		BRD-K73109821@10.8379288319166	0.0	0.0					BRD-K73109821@10.8379288319166	0.5568181818181818	0.23786407766990292
		BRD-K73196317@5	0.0	0.0					BRD-K73196317@5	0.517825311942959	0.4031922276197085
		BRD-K73290745@5	0.03985507246376811	0.007402422611036339					BRD-K73290745@5	0.5863821138211383	0.49870354364736386
		BRD-K73323637@3.05021036690859	0.019704433497536946	0.0024554941682013503					BRD-K73323637@3.05021036690859	0.5198329853862212	0.20426579163248565
		BRD-K73391359@3.23785754851444	0.020610687022900764	0.017693315858453473					BRD-K73391359@3.23785754851444	0.75875	0.5012386457473162
		BRD-K73397362@5	0.3130434782608696	0.13323464100666174					BRD-K73397362@5	0.7168141592920354	0.6994818652849741
		BRD-K73589401@5	0.013333333333333334	0.003865979381443299					BRD-K73589401@5	0.4891640866873065	0.24270353302611367
		BRD-K73789395@6.41935840207482	0.0017857142857142857	0.0006285355122564425					BRD-K73789395@6.41935840207482	0.7440944881889764	0.44786729857819907
		BRD-K73991644@5	0.011235955056179775	0.0016068559185859668					BRD-K73991644@5	0.6910112359550562	0.42946927374301674
		BRD-K74112339@5	0.012249443207126948	0.00632183908045977					BRD-K74112339@5	0.3620531622364803	0.2831541218637993
		BRD-K74141488@3.08776273927537	0.002006688963210702	0.0016574585635359116					BRD-K74141488@3.08776273927537	0.2711864406779661	0.22966507177033493
		BRD-K74195153@5	0.0	0.0					BRD-K74195153@5	0.2985781990521327	0.27116212338593976
		BRD-K74212935@5	0.0	0.0					BRD-K74212935@5	0.515625	0.27115858668857845
		BRD-K74305673@5	0.6566125290023201	0.6885644768856448					BRD-K74305673@5	0.6470588235294118	0.9050632911392406
		BRD-K74430258@5	0.010833333333333334	0.016424510423247					BRD-K74430258@5	0.2854757929883139	0.43846153846153846
		BRD-K74765201@5	0.0038953811908736783	0.004095962551199532					BRD-K74765201@5	0.8024539877300614	0.49923664122137407
		BRD-K74913225@2.60751270301964	0.0	0.0					BRD-K74913225@2.60751270301964	0.5657311669128509	0.32211942809083266
		BRD-K75089421@10.6235903026848	0.004008016032064128	0.002617801047120419					BRD-K75089421@10.6235903026848	0.5345060893098782	0.3110236220472441
		BRD-K75181824@0.5	0.0	0.0					BRD-K75181824@0.5	0.3186344238975818	0.1895093062605753
		BRD-K75478907@5	0.0036363636363636364	0.001257071024512885					BRD-K75478907@5	0.37293388429752067	0.2985938792390405
		BRD-K75615183@5	0.038985148514851485	0.03559322033898305					BRD-K75615183@5	0.25903203817314246	0.29343629343629346
		BRD-K75641298@5	0.0	0.0					BRD-K75641298@5	0.2451564828614009	0.2552366175329713
		BRD-K75958195@5	0.005291005291005291	0.0024019215372297837					BRD-K75958195@5	0.27685325264750377	0.5304347826086957
		BRD-K76064317@9.38810015495623	0.02097902097902098	0.016877637130801686					BRD-K76064317@9.38810015495623	0.35424553812871823	0.6622851365015167
		BRD-K76133116@5	0.015466666666666667	0.022103658536585365					BRD-K76133116@5	0.6805084745762712	0.707488986784141
		BRD-K76274772@0.5	0.0	0.0					BRD-K76274772@0.5	0.48390064397424104	0.511175898931001
		BRD-K76304753@5	0.0	0.0					BRD-K76304753@5	0.42475247524752474	0.4342105263157895
		BRD-K76568384@5	0.0	0.0					BRD-K76568384@5	0.5287769784172662	0.15170278637770898
		BRD-K76587808@5	0.0	0.0					BRD-K76587808@5	0.25421530479896237	0.35539437896645515
		BRD-K76617868@5	0.0074487895716946	0.0024509803921568627					BRD-K76617868@5	0.5690890481064483	0.4864391951006124
		BRD-K76634210@5	0.03197674418604651	0.016152716593245228					BRD-K76634210@5	0.1878818737270876	0.3458294283036551
		BRD-K76674262@5	0.2682926829268293	0.24444444444444444					BRD-K76674262@5	0.6338028169014085	0.5555555555555556
		BRD-K76723084@0.5	0.030063291139240507	0.012086513994910942					BRD-K76723084@0.5	0.5132127955493742	0.6513680494263019
		BRD-K76775527@8.10872752722927	0.0	0.0					BRD-K76775527@8.10872752722927	0.3113207547169811	0.2678088367899008
		BRD-K76805682@5	0.025691699604743084	0.009084556254367574					BRD-K76805682@5	0.6068571428571429	0.5160349854227405
		BRD-K76810206@2.06447120613881	0.0	0.0					BRD-K76810206@2.06447120613881	0.15100671140939598	0.36684782608695654
		BRD-K76840893@5	0.0036496350364963502	0.0036900369003690036					BRD-K76840893@5	0.08883610451306413	0.7333333333333333
		BRD-K76872913@5	0.0058997050147492625	0.0035863717872086074					BRD-K76872913@5	0.26712856043110084	0.3012152777777778
		BRD-K76927775@5	0.016882386043894203	0.021261516654854713					BRD-K76927775@5	0.3034965034965035	0.41932367149758454
		BRD-K77133231@5	0.025227750525578137	0.025677603423680456					BRD-K77133231@5	0.5241448692152918	0.49290444654683063
		BRD-K77171813@5	0.021701884637350087	0.036328871892925434					BRD-K77171813@5	0.6464379947229552	0.7439271255060729
		BRD-K77554836@2.53527914966916	0.00145985401459854	0.000984251968503937					BRD-K77554836@2.53527914966916	0.650132860938884	0.7969598262757872
		BRD-K77641333@5	0.0	0.0					BRD-K77641333@5	0.35935935935935936	0.3743482794577685
		BRD-K77677632@5	0.0	0.0					BRD-K77677632@5	0.11739130434782609	0.5690200210748156
		BRD-K77695569@5	0.0	0.0					BRD-K77695569@5	0.23607427055702918	0.4795258620689655
		BRD-K77771411@5	0.0	0.0					BRD-K77771411@5	0.10213488597768074	0.49067599067599066
		BRD-K77793136@5	0.16869565217391305	0.06389986824769434					BRD-K77793136@5	0.30175292153589317	0.7039922103213242
		BRD-K77925998@5	0.008695652173913044	0.0067226890756302525					BRD-K77925998@5	0.16642048252092564	0.3463114754098361
		BRD-K77947974@5.25681931718028	0.4811083123425693	0.6181229773462783					BRD-K77947974@5.25681931718028	0.3478723404255319	0.8320610687022901
		BRD-K77987382@5	0.225	0.1111111111111111					BRD-K77987382@5	0.45698924731182794	0.5414012738853503
		BRD-K78010432@5	0.0025846471956577927	0.0084530853761623					BRD-K78010432@5	0.261094674556213	0.379978471474704
		BRD-K78084463@5	0.011049723756906077	0.020512820512820513					BRD-K78084463@5	0.12221423436376708	0.4091456077015644
		BRD-K78113049@5	0.0	0.0					BRD-K78113049@5	0.21753424657534245	0.4401330376940133
		BRD-K78122587@5	0.018518518518518517	0.09090909090909091					BRD-K78122587@5	0.23809523809523808	0.38461538461538464
		BRD-K78280988@0.5	0.010108303249097473	0.0466278101582015					BRD-K78280988@0.5	0.239869585468095	0.5610021786492375
		BRD-K78364995@2.09005962417593	0.19130434782608696	0.013365735115431349					BRD-K78364995@2.09005962417593	0.6643598615916955	0.7449078564500485
		BRD-K78485176@5	0.019029495718363463	0.010735373054213635					BRD-K78485176@5	0.5755544094894275	0.7728531855955678
		BRD-K78599730@5	0.178743961352657	0.18853503184713377					BRD-K78599730@5	0.44807121661721067	0.578544061302682
		BRD-K78633253@5	0.03879047037263286	0.07523696682464455					BRD-K78633253@5	0.45652173913043476	0.7010869565217391
		BRD-K78637815@5	0.08327452364149612	0.06677985285795134					BRD-K78637815@5	0.5625641025641026	0.7858166189111748
		BRD-K78643075@2.37916674153904	0.034031413612565446	0.01435670900055218					BRD-K78643075@2.37916674153904	0.5305738476011289	0.7932489451476793
		BRD-K78692225@5	0.021514629948364887	0.025290844714213456					BRD-K78692225@5	0.6278106508875739	0.678388746803069
		BRD-K78815826@5	0.016759212518929832	0.07992296581608088					BRD-K78815826@5	0.3985948477751756	0.5522388059701493
		BRD-K78838262@5	0.007960199004975124	0.0078125					BRD-K78838262@5	0.31237322515212984	0.3092369477911647
		BRD-K78959463@7.1961696573564	0.20481927710843373	0.035196687370600416					BRD-K78959463@7.1961696573564	0.5245503159941662	0.7685185185185185
		BRD-K79092138@5	0.06666666666666667	0.05896452540747843					BRD-K79092138@5	0.42127862595419846	0.5782580222658809
		BRD-K79116891@3.02251611288227	0.05073859987154785	0.04086911536471805					BRD-K79116891@3.02251611288227	0.48723404255319147	0.6193373901284652
		BRD-K79124250@0.788097172948855	0.04400606980273141	0.031676679410158386					BRD-K79124250@0.788097172948855	0.5212539851222104	0.6962384669978708
		BRD-K79131256@5	0.5706214689265536	0.36462093862815886					BRD-K79131256@5	0.6632302405498282	0.8008298755186722
		BRD-K79145749@5	0.0163265306122449	0.037848605577689244					BRD-K79145749@5	0.4269293924466338	0.4878048780487805
		BRD-K79366068@5	0.029525386313465785	0.0649666059502125					BRD-K79366068@5	0.4711071901191001	0.7569099929128278
		BRD-K79425933@2.6216218674589	0.0	0.0					BRD-K79425933@2.6216218674589	0.6576413959085439	0.7272122421823021
		BRD-K79437791@6.8018711784367	0.0019646365422396855	0.0004784688995215311					BRD-K79437791@6.8018711784367	0.636417556346382	0.661937075879087
		BRD-K79501723@3.30205603840053	0.09220985691573927	0.030687830687830688					BRD-K79501723@3.30205603840053	0.7896103896103897	0.582003828972559
		BRD-K79684402@5	0.022556390977443608	0.014316012725344645					BRD-K79684402@5	0.6181938911022576	0.6363636363636364
		BRD-K79711234@5	0.0	0.0					BRD-K79711234@5	0.5668753557199773	0.7048832271762208
		BRD-K79759585@5	0.07087827426810478	0.024146981627296588					BRD-K79759585@5	0.49972781709308656	0.6309278350515464
		BRD-K79930101@5	0.8816725978647687	0.5995160314579552					BRD-K79930101@5	0.8856325947105075	0.9552814186584425
		BRD-K80315159@5	0.30042918454935624	0.1098326359832636					BRD-K80315159@5	0.5799685369690614	0.7580534612748457
		BRD-K80334323@3.35099037180042	0.060100814269096546	0.08060322412896516					BRD-K80334323@3.35099037180042	0.2853990437660905	0.5264586160108549
		BRD-K80353807@5	0.006194690265486726	0.010214007782101167					BRD-K80353807@5	0.4981203007518797	0.48505186089078706
		BRD-K80396088@1.89525882431561	0.0055511498810467885	0.003355704697986577					BRD-K80396088@1.89525882431561	0.23405336721728082	0.5591985428051002
		BRD-K80451230@5	0.20218579234972678	0.038662486938349006					BRD-K80451230@5	0.3955404750363548	0.509681449094316
		BRD-K80639402@5	0.158203125	0.040826612903225805					BRD-K80639402@5	0.7086834733893558	0.632895559724828
		BRD-K80725821@5	0.35327635327635326	0.061845386533665836					BRD-K80725821@5	0.6364977865223808	0.791921664626683
		BRD-K80738081@10.9532249974676	0.22857142857142856	0.08455284552845528					BRD-K80738081@10.9532249974676	0.737721021611002	0.6979553903345725
		BRD-K80778372@5	0.034970635344367326	0.06229196386115074					BRD-K80778372@5	0.3519895059029296	0.4732510288065844
		BRD-K80946661@5	0.017573872472783827	0.05241187384044527					BRD-K80946661@5	0.3803827751196172	0.5631641086186541
		BRD-K80970344@5	0.19130434782608696	0.02208835341365462					BRD-K80970344@5	0.6018276762402088	0.8017391304347826
		BRD-K81029756@6.03110351052683	0.005050505050505051	0.0020953378732320588					BRD-K81029756@6.03110351052683	0.6311030741410488	0.6694373401534527
		BRD-K81209159@5	0.056962025316455694	0.05413533834586466					BRD-K81209159@5	0.2509450421634196	0.5636838667537557
		BRD-K81209512@5	0.16593886462882096	0.02244536326048435					BRD-K81209512@5	0.5019425019425019	0.5256305939788446
		BRD-K81225797@5	0.06521739130434782	0.01225114854517611					BRD-K81225797@5	0.3060398505603985	0.6479894528675016
		BRD-K81272440@7.95537353660904	0.011703511053315995	0.0050933786078098476					BRD-K81272440@7.95537353660904	0.21119402985074626	0.5732613099257259
		BRD-K81376179@5	0.4096989966555184	0.13059701492537312					BRD-K81376179@5	0.3918291550603528	0.5062987402519497
		BRD-K81709173@2.19799889116759	0.005876591576885406	0.002977667493796526					BRD-K81709173@2.19799889116759	0.37202072538860104	0.6406900654372397
		BRD-K81729199@5	0.007792777960706838	0.032598714416896234					BRD-K81729199@5	0.3216753022452504	0.4274239816408491
		BRD-K81839095@5	0.01072774717309365	0.03453103126458236					BRD-K81839095@5	0.3316540722082284	0.44937428896473264
		BRD-K81876028@5	0.006842285323297981	0.03844305622296973					BRD-K81876028@5	0.3503480278422274	0.2627610208816705
		BRD-K82103381@5	0.04001107573030597	0.14001937984496124					BRD-K82103381@5	0.38699261992619927	0.5097205346294046
		BRD-K82255054@5.6094461277769	0.004995004995004995	0.0023441162681669013					BRD-K82255054@5.6094461277769	0.6289978678038379	0.34543325526932084
		BRD-K82484965@5	0.0	0.0					BRD-K82484965@5	0.5233415233415234	0.4059720457433291
		BRD-K82561139@15.25	0.027417027417027416	0.025378450578806767					BRD-K82561139@15.25	0.33987341772151897	0.30580865603644647
		BRD-K82562631@5	0.03167420814479638	0.0034330554193231977					BRD-K82562631@5	0.3154486586493987	0.42839195979899497
		BRD-K82577285@5	0.0026203734032099572	0.003786086133459536					BRD-K82577285@5	0.28200883002207505	0.614921780986763
		BRD-K82731415@8.37961618810455	0.03655913978494624	0.018962632459564976					BRD-K82731415@8.37961618810455	0.5003750937734434	0.4314359637774903
		BRD-K82795137@5	0.002894356005788712	0.0031446540880503146					BRD-K82795137@5	0.2980099502487562	0.37531328320802004
		BRD-K82823076@5	0.0016313213703099511	0.0031545741324921135					BRD-K82823076@5	0.24669603524229075	0.34934497816593885
		BRD-K82846253@2.20952608891301	0.006748207507380852	0.015912481352560914					BRD-K82846253@2.20952608891301	0.3365695792880259	0.25396825396825395
		BRD-K82865713@0.5	0.0058713010803193985	0.010974539069359086					BRD-K82865713@0.5	0.3524590163934426	0.473568281938326
		BRD-K83023055@5	0.00717154331612163	0.011944577161968466					BRD-K83023055@5	0.2927870251813914	0.39425287356321836
		BRD-K83063356@5	0.059316956261234274	0.2076560041950708					BRD-K83063356@5	0.37237237237237236	0.7036569987389659
		BRD-K83302049@5	0.038917089678511	0.020087336244541485					BRD-K83302049@5	0.427154046997389	0.45093715545755236
		BRD-K83322645@5	0.0069570477918935265	0.013529411764705882					BRD-K83322645@5	0.3911266783420899	0.48480463096960924
		BRD-K83459933@5	0.050872093023255814	0.017976373908577297					BRD-K83459933@5	0.4225609756097561	0.4230769230769231
		BRD-K83508485@5	0.13130056004978222	0.10904392764857881					BRD-K83508485@5	0.5287305122494432	0.7550890585241731
		BRD-K83597974@5.11016075748117	0.0	0.0					BRD-K83597974@5.11016075748117	0.5015267175572519	0.41634980988593157
		BRD-K83637872@5	0.004076086956521739	0.0014800197335964479					BRD-K83637872@5	0.3996815286624204	0.45691747572815533
		BRD-K84175871@5	0.020870602265951103	0.016286644951140065					BRD-K84175871@5	0.4131082423038729	0.4834398605461941
		BRD-K84266862@5	0.002834868887313962	0.003954522985664854					BRD-K84266862@5	0.42053629823413996	0.3923123856009762
		BRD-K84421793@5	0.2563106796116505	0.17209908735332463					BRD-K84421793@5	0.5486322188449848	0.8375870069605569
		BRD-K84595254@2.47220878851436	0.5714285714285714	0.609271523178808					BRD-K84595254@2.47220878851436	0.43973941368078173	0.7377049180327869
		BRD-K84663978@6.16538806382844	0.06677678150070789	0.14918292040063258					BRD-K84663978@6.16538806382844	0.5974171813587872	0.642512077294686
		BRD-K84709232@5	0.5267785771382894	0.6324376199616123					BRD-K84709232@5	0.8425076452599388	0.6489988221436984
		BRD-K85015012@5	0.03125	0.16666666666666666					BRD-K85015012@5	0.25	0.18181818181818182
		BRD-K85090592@5	0.00759144237405107	0.024325519681556832					BRD-K85090592@5	0.20382337102854065	0.41707988980716254
		BRD-K85119730@9.24734320130889	0.003367003367003367	0.009259259259259259					BRD-K85119730@9.24734320130889	0.3953846153846154	0.2876329043088976
		BRD-K85242180@5	0.0028101164191087916	0.006899950714637753					BRD-K85242180@5	0.38873626373626374	0.5157958687727825
		BRD-K85266041@5	0.01158704530344762	0.06823266219239374					BRD-K85266041@5	0.5240919199406968	0.4657444005270092
		BRD-K85383046@6.99832336968039	0.040697674418604654	0.007168458781362007					BRD-K85383046@6.99832336968039	0.4242081447963801	0.45843520782396086
		BRD-K85871428@5	0.07163120567375887	0.04800380228136882					BRD-K85871428@5	0.4815560026827633	0.40726035167328417
		BRD-K85883481@5	0.01195219123505976	0.0028222013170272815					BRD-K85883481@5	0.23496027241770714	0.23496027241770714
		BRD-K86204871@1.87806815298984	0.12691029900332226	0.0977482088024565					BRD-K86204871@1.87806815298984	0.30919302394324566	0.6595208070617906
		BRD-K86301799@5	0.6592920353982301	0.4867008866075595					BRD-K86301799@5	0.9012345679012346	0.761297798377752
		BRD-K86434416@13.3489405586628	0.005416384563303994	0.022770398481973434					BRD-K86434416@13.3489405586628	0.1724487211952393	0.3936416184971098
		BRD-K86509404@5	0.020411817367949867	0.05337078651685393					BRD-K86509404@5	0.18198263386396527	0.282108805384184
		BRD-K86600316@5	0.0016413623307345096	0.001794526693584567					BRD-K86600316@5	0.1936056838365897	0.31178489702517165
		BRD-K86727142@5	0.03205128205128205	0.007763975155279503					BRD-K86727142@5	0.1689119170984456	0.6245210727969349
		BRD-K86873305@1.84998627772679	0.006818181818181818	0.0105					BRD-K86873305@1.84998627772679	0.2326302729528536	0.21477663230240548
		BRD-K86882815@5	0.0	0.0					BRD-K86882815@5	0.47044334975369456	0.3323665893271462
		BRD-K86958018@5	0.0006706908115358819	0.0005141388174807198					BRD-K86958018@5	0.49251497005988026	0.6058931860036832
		BRD-K87048468@5	0.0014144271570014145	0.003750586029067042					BRD-K87048468@5	0.2989171493326618	0.7202669902912622
		BRD-K87049188@5.57986765893081	0.0	0.0					BRD-K87049188@5.57986765893081	0.5412303664921466	0.5535475234270415
		BRD-K87510569@5	0.39790575916230364	0.22385861561119294					BRD-K87510569@5	0.841337386018237	0.8660826032540676
		BRD-K87696786@5	0.017037037037037038	0.0103463787674314					BRD-K87696786@5	0.3601190476190476	0.5983516483516483
		BRD-K87990216@2.7593802233343	0.0021934634788330775	0.00475963826749167					BRD-K87990216@2.7593802233343	0.3712072304712718	0.32376126126126126
		BRD-K87991767@5	0.0	0.0					BRD-K87991767@5	0.37899761336515514	0.4018218623481781
		BRD-K88090157@5	0.19811320754716982	0.04671857619577308					BRD-K88090157@5	0.5099490976399815	0.7128072445019404
		BRD-K88282786@5	0.9298850574712644	0.7077865266841645					BRD-K88282786@5	0.7857142857142857	0.9439359267734554
		BRD-K88358234@5	0.047775947281713346	0.013242009132420091					BRD-K88358234@5	0.2628719275549806	0.5600882028665931
		BRD-K88366685@2.94760954171864	0.0010559662090813093	0.0004657661853749418					BRD-K88366685@2.94760954171864	0.4490316004077472	0.48890122086570476
		BRD-K88405679@5	0.0013659647125782584	0.005689900426742532					BRD-K88405679@5	0.33069238718567	0.548885077186964
		BRD-K88429204@5	0.008592910848549946	0.004602991944764097					BRD-K88429204@5	0.672782874617737	0.7724719101123596
		BRD-K88544581@5	0.061585365853658536	0.04412407164700743					BRD-K88544581@5	0.5957330415754923	0.6145598194130926
		BRD-K88568253@5	0.0	0.0					BRD-K88568253@5	0.37640149492792313	0.38005390835579517
		BRD-K88611939@5	0.0	0.0					BRD-K88611939@5	0.30345835362883583	0.35237556561085975
		BRD-K88677950@5	0.3055555555555556	0.5238095238095238					BRD-K88677950@5	0.2647058823529412	0.6
		BRD-K88741031@5	0.1297071129707113	0.04206241519674356					BRD-K88741031@5	0.7981927710843374	0.46572934973637964
		BRD-K88743730@5	0.016023306627822288	0.009212730318257957					BRD-K88743730@5	0.3787076271186441	0.3695090439276486
		BRD-K88759641@5	0.0016515276630883566	0.0009132420091324201					BRD-K88759641@5	0.3690296631473102	0.3895966029723992
		BRD-K88789588@3.50504870720835	0.03048668503213958	0.076007326007326					BRD-K88789588@3.50504870720835	0.2418196328810854	0.4855769230769231
		BRD-K88809146@5.89444417984939	0.010810810810810811	0.0018390804597701149					BRD-K88809146@5.89444417984939	0.3958712811171828	0.36444941307993295
		BRD-K88849294@5	0.0020335536349771225	0.0021941854086670325					BRD-K88849294@5	0.22672944585295182	0.35894495412844035
		BRD-K88871508@5	0.02098635886673662	0.00864677907479464					BRD-K88871508@5	0.2849206349206349	0.37889182058047494
		BRD-K89046952@2.9288938956052	0.011961722488038277	0.013477088948787063					BRD-K89046952@2.9288938956052	0.31310344827586206	0.3703099510603589
		BRD-K89055274@5	0.013705851344227728	0.011504424778761062					BRD-K89055274@5	0.3630109267503035	0.48303715670436187
		BRD-K89085489@5	0.13822027716994895	0.1833575229801645					BRD-K89085489@5	0.7871186440677966	0.6457174638487208
		BRD-K89125793@4.04413739196491	0.0	0.0					BRD-K89125793@4.04413739196491	0.43308468626590607	0.5175668589407446
		BRD-K89152108@1.53616086578272	0.06550454742312689	0.2752502274795268					BRD-K89152108@1.53616086578272	0.6259062348960851	0.6969860064585576
		BRD-K89210380@4.09314960658283	0.0	0.0					BRD-K89210380@4.09314960658283	0.5236686390532544	0.6436363636363637
		BRD-K89272762@8.32475217878744	0.0	0.0					BRD-K89272762@8.32475217878744	0.49760479041916167	0.4770378874856487
		BRD-K89274813@5	0.0	0.0					BRD-K89274813@5	0.38074398249452956	0.6184834123222749
		BRD-K89375097@5	0.011764705882352941	0.000946521533364884					BRD-K89375097@5	0.34225195094760313	0.3358862144420131
		BRD-K89402695@5	0.00245398773006135	0.0028076743097800653					BRD-K89402695@5	0.438385269121813	0.33623030961434003
		BRD-K89732114@6.13503602616837	0.659043659043659	0.20438426821405545					BRD-K89732114@6.13503602616837	0.6831623415811708	0.90199203187251
		BRD-K89923877@2.94278738702492	0.0032938076416337285	0.002257336343115124					BRD-K89923877@2.94278738702492	0.4031108230719378	0.33049946865037194
		BRD-K89930444@5	0.48512173128944996	0.556935817805383					BRD-K89930444@5	0.47467036780013877	0.7642458100558659
		BRD-K89997465@5	0.1574468085106383	0.052970651395848244					BRD-K89997465@5	0.625133120340788	0.5660559305689489
		BRD-K90027355@2.40053687527108	0.0	0.0					BRD-K90027355@2.40053687527108	0.23687150837988827	0.4935972060535506
		BRD-K90259198@6.62551637949559	0.01910828025477707	0.003663003663003663					BRD-K90259198@6.62551637949559	0.3904109589041096	0.6119631901840491
		BRD-K90333595@8.88565814257188	0.0017401392111368909	0.004639175257731959					BRD-K90333595@8.88565814257188	0.3320610687022901	0.6126760563380281
		BRD-K90382497@5	0.25663716814159293	0.37662337662337664					BRD-K90382497@5	0.7888198757763976	0.7559523809523809
		BRD-K90524085@7.53469894628139	0.026908023483365948	0.03233392122281011					BRD-K90524085@7.53469894628139	0.4554718653079309	0.7021857923497268
		BRD-K90574421@5	0.0003069367710251688	0.000496031746031746					BRD-K90574421@5	0.4031437817845585	0.5129411764705882
		BRD-K90789829@5	0.0015822784810126582	0.0010655301012253596					BRD-K90789829@5	0.3994505494505495	0.467524115755627
		BRD-K90976994@2.48432539733804	0.01161995898838004	0.008					BRD-K90976994@2.48432539733804	0.29349550502379695	0.3069690265486726
		BRD-K91243525@5	0.023972602739726026	0.00995732574679943					BRD-K91243525@5	0.3694311172035641	0.30659840728100113
		BRD-K91263825@5	0.3106796116504854	0.17364341085271318					BRD-K91263825@5	0.8083832335329342	0.6232686980609419
		BRD-K91315211@3.04501506673455	0.0010449320794148381	0.0004945598417408506					BRD-K91315211@3.04501506673455	0.17335115864527628	0.43561030235162373
		BRD-K91336023@5	0.0019179133103183737	0.0022381378692927483					BRD-K91336023@5	0.40020682523267836	0.21275426058273778
		BRD-K91370081@9.42311821083179	0.44554455445544555	0.4891304347826087					BRD-K91370081@9.42311821083179	0.48148148148148145	0.5508474576271186
		BRD-K91904471@5	0.007905138339920948	0.016282225237449117					BRD-K91904471@5	0.32335680751173707	0.304083885209713
		BRD-K92000912@5	0.44653179190751446	0.6609625668449198					BRD-K92000912@5	0.7983281086729362	0.9322757779133618
		BRD-K92015269@5	0.055701179554390565	0.097757331799885					BRD-K92015269@5	0.32967032967032966	0.8892025405786874
		BRD-K92049597@5	0.12131147540983607	0.018621036738802214					BRD-K92049597@5	0.528071150639244	0.6031746031746031
		BRD-K92093830@1.72419679154564	0.7708333333333334	0.5692307692307692					BRD-K92093830@1.72419679154564	0.7186544342507645	0.8075601374570447
		BRD-K92138166@5	0.004991680532445923	0.0012244897959183673					BRD-K92138166@5	0.41268011527377524	0.38536060279870826
		BRD-K92492521@5	0.003219459846181363	0.008126410835214447					BRD-K92492521@5	0.35419532324621733	0.27091004734350344
		BRD-K92678294@5	0.015005359056806002	0.006825938566552901					BRD-K92678294@5	0.5152	0.17829457364341086
		BRD-K92723993@5	0.18977119784656796	0.2862944162436548					BRD-K92723993@5	0.8315054835493519	0.879746835443038
		BRD-K92726801@4.41151649320437	0.008683068017366137	0.008089887640449439					BRD-K92726801@4.41151649320437	0.5065028901734104	0.3851648351648352
		BRD-K92731339@5	0.012621560107593627	0.027752502274795268					BRD-K92731339@5	0.2573238321456849	0.5380794701986755
		BRD-K92758126@2.88704955603241	0.010745466756212223	0.007611798287345386					BRD-K92758126@2.88704955603241	0.30066225165562915	0.3705114254624592
		BRD-K92778217@5	0.002932551319648094	0.000473260766682442					BRD-K92778217@5	0.28741721854304636	0.24259362772498602
		BRD-K92830582@5	0.0743718592964824	0.03242769500438212					BRD-K92830582@5	0.3345724907063197	0.4383116883116883
		BRD-K92984783@5	0.008465608465608466	0.0038369304556354917					BRD-K92984783@5	0.47308567096285065	0.33857840477482365
		BRD-K93080877@7.35689702327587	0.04979253112033195	0.01262493424513414					BRD-K93080877@7.35689702327587	0.6829268292682927	0.6031331592689295
		BRD-K93176058@5	0.06649778340721976	0.052976791120080725					BRD-K93176058@5	0.5399659863945578	0.7706310679611651
		BRD-K93188295@5	0.0	0.0					BRD-K93188295@5	0.4265776699029126	0.45708712613784136
		BRD-K93201660@12	0.008488964346349746	0.005330490405117271					BRD-K93201660@12	0.39285714285714285	0.5148401826484018
		BRD-K93258693@9.03586718807717	0.271889400921659	0.10498220640569395					BRD-K93258693@9.03586718807717	0.7811475409836065	0.6311258278145695
		BRD-K93280214@2.70831212950629	0.0	0.0					BRD-K93280214@2.70831212950629	0.4801255230125523	0.2735399284862932
		BRD-K93325701@8.85747124156237	0.0	0.0					BRD-K93325701@8.85747124156237	0.3731454005934718	0.5677200902934537
		BRD-K93332168@4.32431460046014	0.09432454036770584	0.053225078935498424					BRD-K93332168@4.32431460046014	0.32953181272509	0.3056792873051225
		BRD-K93441486@2.56071244346459	0.007836045810729355	0.006274131274131274					BRD-K93441486@2.56071244346459	0.17822008693662778	0.44438106103822017
		BRD-K93460210@5	0.01951219512195122	0.001932367149758454					BRD-K93460210@5	0.35774865073245954	0.25994397759103643
		BRD-K93461745@5	0.008385744234800839	0.0054446460980036296					BRD-K93461745@5	0.27887426900584794	0.42108167770419425
		BRD-K93480852@5	0.6784702549575071	0.8767541183648566					BRD-K93480852@5	0.9223580158159598	0.9330909090909091
		BRD-K93568044@2.75892588393916	0.0315955766192733	0.01689902830587241					BRD-K93568044@2.75892588393916	0.30892370572207084	0.468733850129199
		BRD-K93658967@5	0.43349753694581283	0.15251299826689774					BRD-K93658967@5	0.5498199279711885	0.6352288488210819
		BRD-K93754473@6.7292113665747	0.44906166219839144	0.389988358556461					BRD-K93754473@6.7292113665747	0.3665364583333333	0.8267254038179148
		BRD-K94144010@5.67488321657829	0.0	0.0					BRD-K94144010@5.67488321657829	0.38941548183254343	0.27743387732132807
		BRD-K94270326@5	0.015373614587057561	0.024376417233560092					BRD-K94270326@5	0.4340425531914894	0.5347313237221494
		BRD-K94379058@5	0.016574585635359115	0.00548195523069895					BRD-K94379058@5	0.49171270718232046	0.3617886178861789
		BRD-K94441233@5	0.07792207792207792	0.025029797377830752					BRD-K94441233@5	0.4146685472496474	0.6176470588235294
		BRD-K94512704@5	0.7522321428571429	0.2062423500611995					BRD-K94512704@5	0.7335211267605634	0.8979310344827586
		BRD-K94689771@5	0.008464328899637243	0.012259194395796848					BRD-K94689771@5	0.33674018289402907	0.34681440443213296
		BRD-K94832621@5	0.6686182669789227	0.6077700904736562					BRD-K94832621@5	0.9008327024981075	0.7865168539325843
		BRD-K94841585@5	0.6007005253940455	0.22685185185185186					BRD-K94841585@5	0.7369136641740313	0.8332052267486548
		BRD-K94887716@5	0.01824817518248175	0.0024888003982080635					BRD-K94887716@5	0.28422876949740034	0.28975265017667845
		BRD-K94920105@5	0.010638297872340425	0.0034129692832764505					BRD-K94920105@5	0.3588571428571429	0.35025097601784716
		BRD-K95202259@5	0.013826247689463956	0.0944921677614957					BRD-K95202259@5	0.48868991517436383	0.6136094674556213
		BRD-K95237249@5	0.0136986301369863	0.002551020408163265					BRD-K95237249@5	0.5117241379310344	0.7008816120906801
		BRD-K95309561@5	0.05473501303214596	0.036374133949191687					BRD-K95309561@5	0.5322108345534406	0.5409226190476191
		BRD-K95435023@5	0.627172195892575	0.43867403314917125					BRD-K95435023@5	0.8513238289205702	0.8618556701030928
		BRD-K95603879@11.2448862755173	0.8199320498301246	0.64816472694718					BRD-K95603879@11.2448862755173	0.7240584166026134	0.9641760491299898
		BRD-K95609758@5	0.0005268703898840885	0.0006816632583503749					BRD-K95609758@5	0.3862249346120314	0.41401869158878507
		BRD-K95655893@5	0.05873715124816446	0.05521048999309869					BRD-K95655893@5	0.6124454148471615	0.4624896949711459
		BRD-K95676198@5	0.052444444444444446	0.03813833225597932					BRD-K95676198@5	0.16884328358208955	0.6094276094276094
		BRD-K95739795@5	0.0	0.0					BRD-K95739795@5	0.2203130966017564	0.3471720818291215
		BRD-K95763993@4.87187931770305	0.01587992168805743	0.03454803596781827					BRD-K95763993@4.87187931770305	0.36596385542168675	0.4228538283062645
		BRD-K95785537@8.28434414040386	0.5080482897384306	0.3258064516129032					BRD-K95785537@8.28434414040386	0.8290780141843972	0.8495639534883721
		BRD-K95851186@5	0.04499540863177227	0.0457089552238806					BRD-K95851186@5	0.3372055501774766	0.6198102016607354
		BRD-K95899059@5	0.006103763987792472	0.0029806259314456036					BRD-K95899059@5	0.44107142857142856	0.2789384528514963
		BRD-K95992530@4.35063076837082	0.11705685618729098	0.10505252626313157					BRD-K95992530@4.35063076837082	0.35738498789346246	0.4475439660400243
		BRD-K96119599@5	0.0019582245430809398	0.0013901760889712697					BRD-K96119599@5	0.35619886721208305	0.3225071225071225
		BRD-K96144918@0.5	0.0050117924528301884	0.008919202518363064					BRD-K96144918@0.5	0.44152431011826543	0.38956521739130434
		BRD-K96263742@5	0.0043859649122807015	0.003051881993896236					BRD-K96263742@5	0.4101010101010101	0.4859365649311789
		BRD-K96271548@5	0.04828042328042328	0.03933189655172414					BRD-K96271548@5	0.36127744510978044	0.45363408521303256
		BRD-K96402602@5	0.0	0.0					BRD-K96402602@5	0.2356294536817102	0.3028083028083028
		BRD-K96527333@3.02607477854428	0.013383665065202471	0.01812267657992565					BRD-K96527333@3.02607477854428	0.29300291545189505	0.4618035611717404
		BRD-K96670504@5	0.00430416068866571	0.0014792899408284023					BRD-K96670504@5	0.2919614147909968	0.27218225419664266
		BRD-K96720755@5	0.0027529249827942187	0.0019753086419753087					BRD-K96720755@5	0.3670682730923695	0.27831912302070644
		BRD-K96799727@5	0.3546666666666667	0.19895287958115182					BRD-K96799727@5	0.564	0.5595238095238095
		BRD-K96809896@5	0.06126531632908227	0.10927743086529884					BRD-K96809896@5	0.3477470930232558	0.5817629179331307
		BRD-K96862998@5	0.0	0.0					BRD-K96862998@5	0.2533726812816189	0.3457997698504028
		BRD-K97061094@3.74019918206332	0.019572308807538963	0.023539668700959023					BRD-K97061094@3.74019918206332	0.250701065619742	0.48932676518883417
		BRD-K97118047@5	0.003112162330387153	0.012077294685990338					BRD-K97118047@5	0.3306709265175719	0.24864864864864866
		BRD-K97158071@5	0.00785683107813182	0.00801068090787717					BRD-K97158071@5	0.22121083827265028	0.5754405286343612
		BRD-K97181089@10.8872205021865	0.06802459646425826	0.08766716196136701					BRD-K97181089@10.8872205021865	0.20478426112228929	0.5654320987654321
		BRD-K97330509@5	0.024051108605787297	0.047058823529411764					BRD-K97330509@5	0.482429718875502	0.807563025210084
		BRD-K97354755@5	0.01860372074414883	0.045432340009770394					BRD-K97354755@5	0.40738786279683376	0.44779582366589327
		BRD-K97365803@5	0.2149431510557661	0.2956068503350707					BRD-K97365803@5	0.6470933646506165	0.9839285714285714
		BRD-K97399794@8.27168994265072	0.138328530259366	0.08905380333951762					BRD-K97399794@8.27168994265072	0.4819479429051218	0.8830769230769231
		BRD-K97440753@1.41275622806519	0.02654867256637168	0.0033802816901408453					BRD-K97440753@1.41275622806519	0.6217252396166134	0.6856941508104298
		BRD-K97509413@5	0.03155629930671767	0.07525655644241733					BRD-K97509413@5	0.4346067415730337	0.6481233243967829
		BRD-K97521363@5	0.013427825438269302	0.02072538860103627					BRD-K97521363@5	0.3797701149425287	0.5619047619047619
		BRD-K97530723@5	0.08201892744479496	0.06615776081424936					BRD-K97530723@5	0.2566577896138482	0.47446153846153843
		BRD-K97564742@5	0.02517721828403813	0.0979087452471483					BRD-K97564742@5	0.33434766070749333	0.5395948434622467
		BRD-K97688263@7.81861904673145	0.15480557593543653	0.11331901181525242					BRD-K97688263@7.81861904673145	0.22417112299465242	0.7344078486334968
		BRD-K97746869@5	0.0	0.0					BRD-K97746869@5	0.24548887956357532	0.39959016393442626
		BRD-K97752965@4.73541440274396	0.022613663413472984	0.0475					BRD-K97752965@4.73541440274396	0.3145973154362416	0.2244165170556553
		BRD-K97799481@5.0459356754212	0.01050080775444265	0.019877675840978593					BRD-K97799481@5.0459356754212	0.3124159569699686	0.41169521559362077
		BRD-K97810537@1.91923041624001	0.035625311410064774	0.06985832926233512					BRD-K97810537@1.91923041624001	0.2619825708061002	0.6008744534665834
		BRD-K98039984@2.77435591801468	0.032072368421052634	0.018660287081339714					BRD-K98039984@2.77435591801468	0.4812859884836852	0.5858644859813084
		BRD-K98143437@5	0.13049625335783968	0.4359943316013226					BRD-K98143437@5	0.5360706062931696	0.8581081081081081
		BRD-K98157055@5	0.030117077109406542	0.1731662024141133					BRD-K98157055@5	0.21850733390854185	0.632334581772784
		BRD-K98174813@5.8974378934918	0.015223250054628887	0.10190151145782544					BRD-K98174813@5.8974378934918	0.35968194574368567	0.480625
		BRD-K98297262@5	0.06883365200764818	0.027418126428027417					BRD-K98297262@5	0.5357483317445186	0.5746421267893661
		BRD-K98521173@3.02607477854428	0.08918881313482677	0.3350757971772086					BRD-K98521173@3.02607477854428	0.6527363184079602	0.8251572327044026
		NA@NA	0.43377885783718106	0.002522335385821932					NA@NA	0.8651026392961877	0.0012452108627411804
		accuracy	0.025598018765708726	0.025598018765708726					accuracy	0.375242746461099	0.375242746461099
		macro avg	0.05737864290732784	0.0510156156637647					macro avg	0.43543055198435204	0.5152085173649594
		weighted avg	0.1381704938494962	0.025598018765708726					weighted avg	0.5326523067779245	0.375242746461099

## Sheet: Figure 2d
Figure 2d
		Validation strategy	mAP			Validation strategy	mAP			Validation strategy	mAP
	Data 10	Plates-out	0.179731414574113		Data 11	Plates-out	0.0938508513989889		Data 12	Plates-out	0.0677151044253041
	TAORF - BBBC037	Cells-out	0.180329551455622		BBBC022	Cells-out	0.0926422839699348		CDRP-BIO - BBBC036	Cells-out	0.0680383253290769

## Sheet: Figure 3b
Figure 3b		mean	pert_name			mean	Compound			mean	Compound
	Data 13	1254.7354376193919	SLIRP_WT.1		Data 14	-0.21999241926033375	BRD-A23034328		Data 15	-0.21214034337325763	BRD-A64092382
	TAORF - BBBC037	1294.999159295804	SGK3_WT.1		BBBC022	-0.21533969132715164	BRD-K90027355		CDRP-BIO - BBBC036	-0.16082463722112225	BRD-A25234499
		1309.7034732327666	MAPKAP1_WT			-0.19353476470775927	BRD-K36965586			-0.14828183200584882	BRD-K08109516
		1323.719338715792	RHEB_WT.1			-0.19319214636225082	BRD-A68281735			-0.12047771826173706	BRD-A22707317
		1338.7011702334373	CSNK1A1_WT.3			-0.16358152757551916	BRD-K08109516			-0.10910901479638938	BRD-A65597028
		1349.0371389836773	RHEB_WT.2			-0.1367719483651097	BRD-K10314788			-0.09971312509552185	BRD-A29260609
		1355.420193868236	PER1_WT.2			-0.12847821167846296	BRD-K21565985			-0.08172627880686434	BRD-K30685142
		1371.4753925463447	PHLPP1_WT			-0.11744361907491407	BRD-A24122750			-0.05013431247788332	BRD-A30815329
		1384.7068033436135	IKBKE_WT.1			-0.10516111733532717	BRD-K74913225			-0.026119813920974885	BRD-K28761891
		1389.8574428448394	NFKBIB_WT			-0.06813788738787445	BRD-K89375097			-0.007078389875736307	BRD-K28307902
		1392.1557814850883	PPARGC1A_WT.1			-0.041567516888483654	BRD-K76723084			0.007119480191868295	BRD-A72066420
		1392.629628972096	NOTCH1_WT.1			-0.024319998402660588	BRD-A98299281			0.021997291180489556	BRD-K29555132
		1398.1429293452913	MAPK9_WT.2			-0.016958151396446932	BRD-A75850590			0.02568710530966627	BRD-A31521121
		1398.3988975152718	MAP3K7_WT			-0.014355429483176725	BRD-K39187410			0.032485254040638796	BRD-A28856712
		1399.6323039548943	DDIT4_WT			-0.012083220462603475	BRD-A80871782			0.05116464816124807	BRD-A16665823
		1399.682197193262	SMAD7_WT			-0.008032561999238963	BRD-K41406082			0.059657385695866975	BRD-A19736161
		1399.8729613460616	JAG1_WT			-0.007879226263170759	BRD-K15563106			0.07732575529407776	BRD-A24817035
		1400.0463004679095	MAPK13_WT.1			0.020931752860943998	BRD-K76274772			0.08091500066772842	BRD-A09472452
		1400.5859631540309	CYLD_WT			0.026821638874395218	BRD-K70281171			0.08570120828339273	BRD-A32673558
		1401.4979828262065	GSK3B_WT.2			0.028523245989347395	BRD-K35941380			0.09137399865349738	BRD-A28318179
		1403.0604415291957	EIF4E_WT.2			0.03089046318667864	BRD-A84493640			0.10590831331309439	BRD-K12219985
		1407.955566967348	ACVR1B_WT.1			0.03589462144066348	BRD-K86434416			0.11024383571714452	BRD-K82865713
		1409.4390419980198	HIF1AN_WT			0.03707622156680594	BRD-A79672927			0.12732663556253845	BRD-A29322418
		1424.362397168117	PRKACB_WT.2			0.04839118775210309	BRD-K99107520			0.12817265454138085	BRD-A71816415
		1424.6838071458485	PRKACB_WT.3			0.05133949218830921	BRD-K67102207			0.12925708004119857	BRD-K13261168
		1426.005865887516	STAT3_WT			0.05879880170393703	BRD-K38449220			0.13576787113275626	BRD-A10739734
		1429.4218809335744	PRKACB_WT.1			0.07167635416331852	BRD-A29260609			0.13963133067657996	BRD-K09764130
		1430.2082528094058	XIAP_WT.2			0.07451256117777064	BRD-K44899736			0.14186110154855838	BRD-A12016240
		1430.2614122353345	MAPK8_WT.2			0.0747374156042431	BRD-K20714604			0.15220677820820835	BRD-A34309505
		1435.4052831622387	AXIN2_WT.2			0.07572246803888201	BRD-K88611939			0.1562342832364299	BRD-A61793559
		1435.6073134030885	TRAF6_WT.1			0.07773685214056072	BRD-K22031190			0.17577053259732658	BRD-A13188892
		1435.6153875245916	NOTCH2_WT			0.07926203901609238	BRD-K45033733			0.1772023194775579	BRD-A69777949
		1437.2186929834945	RBPJ_WT.1			0.08119748261673675	BRD-K95763993			0.1820823996538819	BRD-K10065684
		1437.7859546291158	SGK3_WT.2			0.08848343884441262	BRD-K30685142			0.1827133576387095	BRD-A69636825
		1440.0704223947844	MAPK13_WT.2			0.10576265736290336	BRD-K08303368			0.18444746881460766	BRD-A79981887
		1445.1066970571562	RB1_WT.2			0.10629046659796493	BRD-K90976994			0.19312625185081136	BRD-A66199457
		1445.817870362337	NOTCH1_WT.2			0.13114120972181995	BRD-K58930050			0.1963717340530269	BRD-A18202423
		1448.5378016692748	CHUK_WT.2			0.1312948269178267	BRD-K93461745			0.20422980555189058	BRD-K25741894
		1448.9561916766645	IRGM_WT.2			0.14906136655321556	BRD-K14888893			0.20728309955517418	BRD-K67013324
		1450.106516746249	TRAF6_WT.2			0.15686053214172152	BRD-K22936972			0.2082226394350591	BRD-A36217750
		1450.3717377130206	RAC1_WT.1			0.16863396572727743	BRD-K38323065			0.21005953112609974	BRD-A72483914
		1456.350322723568	TSC1_WT.2			0.18352711014573192	BRD-K27316855			0.2115951949371313	BRD-A04553218
		1461.8588855347164	CDK4_WT.2			0.2041120468491497	BRD-K11129031			0.2228313113689245	BRD-K26979635
		1462.9537157422274	RAC1_WT.2			0.20502404395947874	BRD-K04877770			0.22665864224710924	BRD-K08132273
		1466.9020194069826	DVL3_WT			0.21927879190736682	BRD-K68558722			0.24880800056236396	BRD-K91336023
		1467.1501360239647	HIF1A_WT.2			0.22415456731108865	BRD-K14704277			0.24930879068642572	BRD-K11129031
		1467.9747491018697	BECN1_WT			0.22417203084048906	BRD-A20200672			0.25191807023443097	BRD-A21858158
		1469.0434242820845	PDPK1_WT.1			0.2266161644170337	BRD-K74765201			0.25202723509862307	BRD-A76093993
		1469.2240353194277	FURIN_WT.1			0.2311843274822976	BRD-K02867583			0.25294479352118093	BRD-K69195780
		1469.4362480982818	ARAF_WT.2			0.2322950210324631	BRD-K10176267			0.25427471444375727	BRD-A22380646
		1471.6960101498562	ATG16L1_WT			0.24942150117265888	BRD-K11640013			0.25601679293963325	BRD-A34255068
		1479.424436007268	RPS6KB1_WT.2			0.2577727758420873	BRD-K78364995			0.2657539084388879	BRD-K08115555
		1486.5875394309533	MAPK14_WT.2			0.25956344752612714	BRD-A94624445			0.2739650589521395	BRD-K31611373
		1489.6651934881286	HIF1A_WT.1			0.2762628908918639	BRD-K73589401			0.2759766392057043	BRD-K50859149
		1492.1004405952274	EIF2A_WT.1			0.2795212849852804	BRD-K80353807			0.2804075596959008	BRD-K26160755
		1492.6604929124435	TSC2_WT			0.28189808332877136	BRD-K15933101			0.2817512561262532	BRD-A31195449
		1494.3280569175265	PRKACG_WT.2			0.28446940382406116	BRD-A22256192			0.2870550125941571	BRD-K88759641
		1494.4783603621056	PDPK1_WT.2			0.2875807310992472	BRD-K63861289			0.2957305179079384	BRD-K67043667
		1494.5699039040808	PRKACG_WT.1			0.28890324447478555	BRD-K04804440			0.2989127041466644	BRD-A27143604
		1495.3606433400064	RPS6KB1_WT.1			0.2916013893663473	BRD-A29734509			0.29973722197146946	BRD-K46556543
		1495.4045118358924	PIK3CD_WT			0.29636043993900346	BRD-K98174813			0.30004724840555014	BRD-K32247306
		1496.1501660149777	ERBB2_WT.2			0.298033248220785	BRD-K53123955			0.3020480011546065	BRD-K25906698
		1497.0817693803508	EGLN1_WT.3			0.29864473012629394	BRD-A95207036			0.30971935858582483	BRD-K47717570
		1504.0380846982537	PRKAA1_WT.2			0.29993290906868375	BRD-A42831637			0.31028355368146054	BRD-K93460210
		1508.3394820264946	MAPK14_WT.1			0.30292239140265814	BRD-K23704908			0.3204181470398943	BRD-A24587114
		1510.6936997586015	FH_WT			0.30753885146442944	BRD-K37561857			0.32178203356778856	BRD-A18579359
		1512.5312280987907	ATG5_WT			0.3135544182340487	BRD-A42759514			0.323067860530846	BRD-A34706053
		1515.675813585204	NFKBIA_WT			0.3179054481744042	BRD-K04111260			0.32738003893446926	BRD-A79672927
		1516.5959528990415	SMURF2_WT			0.32173694559742555	BRD-K67217586			0.32758440828951996	BRD-A24122750
		1522.804288870176	ERN1_WT.1			0.3265835387913525	BRD-K04430056			0.32890407005402045	BRD-K32164935
		1524.942502602831	FURIN_WT.2			0.3282911590178211	BRD-A61793559			0.32906173287189466	BRD-A14395271
		1528.2223772723382	PRKCZ_WT.2			0.3287619839050838	BRD-K94379058			0.32919041811472405	BRD-K68558722
		1530.4157485603782	STAT1_WT			0.33252402942666054	BRD-K87024524			0.33905169438555527	BRD-A33168282
		1530.6313536349633	RBPJ_WT.2			0.33610365955004495	BRD-A65051990			0.34542182302215607	BRD-A65671304
		1532.9055232430355	ARNTL_WT			0.3416608164209508	BRD-A41250306			0.35274341998802844	BRD-K68620903
		1534.7130169471566	BTRC_WT			0.3424731013872916	BRD-A44133049			0.3549432870707638	BRD-A38913120
		1540.830460417592	CREBBP_WT			0.34972989147556754	BRD-K32247306			0.355665541174766	BRD-A10070317
		1554.3178140678185	PIK3CA_WT.2			0.35038049057714893	BRD-K68553471			0.35597935805064307	BRD-A15415227
		1554.545750701857	BCL2L1_WT			0.35117489572376515	BRD-A29644307			0.3567361492665132	BRD-K10995081
		1557.0984752605075	VHL_WT.2			0.3526598863366819	BRD-A19053259			0.3596704486974275	BRD-A17655518
		1557.7247092306204	HSP90B1_WT.1			0.35382685345222264	BRD-K01902415			0.3596891669749601	BRD-K64245000
		1559.2694191789576	TBK1_WT.1			0.35780568986737116	BRD-K19438463			0.3656004959467196	BRD-A15070535
		1559.5103990092211	CRY1_WT.2			0.3580014706844571	BRD-K76812510			0.369278324556535	BRD-A10715913
		1559.6730435683003	STK11_WT.2			0.3593583399731475	BRD-A19736161			0.374919400170012	BRD-K91904471
		1559.9552052360648	EIF4E_WT.1			0.3712575171902003	BRD-K42352790			0.3762565446542706	BRD-A71203467
		1560.6633374485048	DEPTOR_WT.2			0.37575195584024135	BRD-K01555864			0.380651253338754	BRD-A62525898
		1561.0586137800785	PIK3R1_WT.1			0.37792072939273036	BRD-K66206289			0.38153218073218104	BRD-K28143534
		1563.6015312663342	KRAS_WT.2			0.38422059143719967	BRD-K78113049			0.38303674700418283	BRD-K24526313
		1566.990465564756	TRAF3_WT.1			0.3885012290382358	BRD-A65671304			0.3833464502941082	BRD-A71157293
		1572.489273606225	NFKB1_WT.1			0.3927817653912208	BRD-A97479839			0.38428800048042955	BRD-K71860425
		1581.7928161122488	HSP90B1_WT.2			0.39848092183427697	BRD-K05673000			0.38456818032933016	BRD-A15435692
		1592.963363690956	PSENEN_WT			0.40022755974616386	BRD-K87990216			0.3857693907510863	BRD-A31007383
		1593.2579940643693	PRKCZ_WT.1			0.4028077405608641	BRD-K49807096			0.38601171801919	BRD-A09467419
		1593.8571109626766	VEGFC_WT.1			0.41115108306917775	BRD-A24817035			0.3879114015878143	BRD-A32505112
		1596.2802710245744	PIK3CB_WT.1			0.41199660297764173	BRD-K77771411			0.38889139385405147	BRD-K89923877
		1598.1333619946645	DEPTOR_WT.1			0.4130549300691197	BRD-A51714012			0.3904256073650298	BRD-A33447119
		1599.4765711308362	MAPK9_WT.1			0.41310506547925	BRD-K88282786			0.39146384195474304	BRD-A09925278
		1600.892862447344	TP53_WT.2			0.4168712024036227	BRD-A65440446			0.39219151130048463	BRD-A75552914
		1601.7263775895296	TBK1_WT.2			0.4193818576153143	BRD-K90733503			0.39251531789048616	BRD-A08187463
		1602.173629709075	CLOCK_WT			0.43692605223515946	BRD-K50388907			0.39637111102915584	BRD-A66025870
		1602.8785506553531	TRAF5_WT			0.43850679043485563	BRD-K46018455			0.3977539486232142	BRD-A33711280
		1609.9594768940412	SMAD5_WT			0.44324904412696403	BRD-K12513978			0.4010957225692994	BRD-K10974103
		1612.5219502490706	EGLN1_WT.2			0.4445849059591171	BRD-K04704168			0.40384743587543004	BRD-A18043272
		1612.7942053734205	BAMBI_WT			0.4470332480063919	BRD-K45542189			0.4073230077933414	BRD-A22305049
		1619.3370758620551	IRS1_WT			0.4516545853829034	BRD-K02275692			0.4074677799671339	BRD-K12932420
		1621.4541283681065	BMPR1B_WT.1			0.4563906430168139	BRD-A96485169			0.4100303922189351	BRD-A24514565
		1625.4025706462864	SMAD3_WT.1			0.46059054918787823	BRD-A24514565			0.41024001159441464	BRD-A10355991
		1628.314310388151	SOCS3_WT			0.46425572349959543	BRD-A64092382			0.41161642621126504	BRD-A68888262
		1631.0029735565784	ATF2_WT			0.46580481404869617	BRD-K52397688			0.4135824584958383	BRD-A04668240
		1631.1230573822331	SMO_WT.2			0.4702569683440696	BRD-K99411983			0.4144990472674641	BRD-A20968261
		1632.6324715033636	DKK1_WT			0.47873090841533783	BRD-K96144918			0.41678711639344607	BRD-K94920105
		1634.8469438383725	TSC1_WT.1			0.4857488591748506	BRD-K77641333			0.4182205281050779	BRD-K67080878
		1642.8135474807532	CSNK1A1_WT.1			0.48726604530788076	BRD-K89704198			0.4208729845021217	BRD-K08890269
		1655.591640243709	WNT5A_WT			0.48865685684148286	BRD-A97739905			0.42268552694338063	BRD-K68553471
		1659.4948090308378	ARAF_WT.1			0.4890093076808576	BRD-K82255054			0.4251900386883289	BRD-K66944906
		1664.5173015986559	PTEN_WT			0.4891754938540942	BRD-A43849199			0.4259500897758948	BRD-K46937689
		1672.7718074719824	PIK3R1_WT.2			0.48962396749445936	BRD-K42221274			0.4273747540134029	BRD-K65667145
		1675.167742912531	YAP1_WT.3			0.4927065953845733	BRD-K18922609			0.4274891833892284	BRD-K50018155
		1682.8818048359165	STK3_WT.2			0.4934988330035382	BRD-K63430059			0.42898544330839306	BRD-A72988804
		1684.2872048457218	IRAK1_WT			0.49848576029236547	BRD-K05977355			0.4295492956216649	BRD-A10903566
		1691.5914690936704	CDK2_WT.2			0.5023937419283975	BRD-A48809242			0.42985479299850105	BRD-K09963420
		1694.6750854165919	DVL1_WT.2			0.50403326754891	BRD-K50938287			0.43107934195131026	BRD-K28183345
		1697.3435534751895	BAX_WT			0.5069495262709668	BRD-A84174393			0.43383566579502675	BRD-K27710560
		1701.018168243104	PAK1_WT.1			0.5139859451696595	BRD-K93280214			0.4345416714704775	BRD-A10969569
		1702.804478538478	AKT3_WT.1			0.5153001810039706	BRD-K09397065			0.43705033200524546	BRD-K91315211
		1706.336044041861	VHL_WT.1			0.5154601561660719	BRD-K08033334			0.43871397294513087	BRD-A35338386
		1708.5681323087383	XBP1_WT.2			0.5155335928994897	BRD-K98530306			0.44233683966258525	BRD-A18763547
		1712.361962895282	ACVR1B_WT.3			0.5176019379385862	BRD-K26005076			0.44269991156603006	BRD-K28453807
		1717.07719715591	PKIA_WT			0.5188072399009899	BRD-K32164935			0.4433401619006268	BRD-K96862998
		1728.49241782263	CTNNB1_WT			0.5303975819020973	BRD-A93353767			0.447853024553354	BRD-K52020312
		1747.1241543324904	AKT1_WT.1			0.5312431568058877	BRD-A19795905			0.4565118764757984	BRD-A22769835
		1764.4182620771905	XBP1_WT.1			0.5323488197639593	BRD-K50422030			0.4612465753197127	BRD-K89046952
		1765.9453042909815	AXIN2_WT.1			0.533413957098967	BRD-K37447567			0.46380938342934686	BRD-A35511923
		1768.4816647932512	DDIT3_WT.2			0.5336004092249171	BRD-K79425933			0.46440392370528055	BRD-K93461745
		1776.7954935550563	CCND1_WT.2			0.5451028774126757	BRD-K53517854			0.4659384935622328	BRD-A22684332
		1778.526427914374	GRB10_WT.2			0.546372941639992	BRD-K34157611			0.4727853797905456	BRD-K65639003
		1784.145361553364	IRAK4_WT			0.5501782207961858	BRD-A73581086			0.4752356529411867	BRD-K27141178
		1798.7853186547757	MOS_WT.2			0.5543706807559156	BRD-K49481516			0.4752532000607076	BRD-A61470182
		1803.3510244940705	BRCA1_WT			0.5647148861469983	BRD-K87049188			0.476448620882826	BRD-K47608922
		1807.8758788977266	CREB1_WT			0.5754237306721353	BRD-K39339537			0.4810000775255274	BRD-K32645441
		1814.4746297924528	GRB10_WT.1			0.5765716954270653	BRD-K13994703			0.4814765856929458	BRD-A67862938
		1817.3813111095453	CCND1_WT.1			0.5771133085039895	BRD-K14705039			0.4831024642383847	BRD-A68723818
		1824.2366831345007	YAP1_WT.4			0.5836136521875268	BRD-K29458283			0.4911054453404763	BRD-K53979406
		1851.032973662793	DDIT3_WT.1			0.5848902154294968	BRD-K28453807			0.49217849010253023	BRD-A24228527
		1859.011372732126	MAP2K4_WT.1			0.5871356623488906	BRD-K05434375			0.4943634739489052	BRD-K88871508
		1862.1772980861313	SMO_WT.1			0.5892419317488891	BRD-K88366685			0.49768305451637496	BRD-K92984783
		1868.128338532958	MAPK8_WT.1			0.5904632488169754	BRD-K85090592			0.49837429467614375	BRD-A15034104
		1871.6133463325466	HSPA5_WT			0.596613447571151	BRD-K56558538			0.5011840874777898	BRD-K87990216
		1881.680830557658	CRY1_WT.1			0.5977719521004115	BRD-K21548250			0.5019254249406347	BRD-A32164164
		1882.6297571757088	ATF6_WT.2			0.600215429669422	BRD-K85883481			0.5021334290864774	BRD-A73368467
		1882.9641959905175	PRKACG_WT.3			0.6006432067201466	BRD-A94709349			0.5022724249477475	BRD-A29734509
		1891.9384158974306	MAP3K8_WT			0.6041722609820744	BRD-K76927775			0.5035860067728211	BRD-K49027941
		1913.4265261161763	TGFB1_WT			0.6042256750327074	BRD-A83177971			0.50408679232744	BRD-A13650332
		1919.9377451046128	CDK4_WT.1			0.6048443521001727	BRD-K67277431			0.5110288793939006	BRD-K33396764
		1929.2350728930194	FOXO1_WT.2			0.6100166464648851	BRD-A92826379			0.5125982764006491	BRD-K29113274
		1953.8737377304897	DIABLO_WT			0.6124746700609344	BRD-A03623303			0.5131037847198733	BRD-A65145453
		1970.16627714264	MOS_WT.1			0.6158543798768936	BRD-K78280988			0.5194253415045786	BRD-K33204703
		1978.6984216771143	YAP1_WT.1			0.6177083366099947	BRD-K16508793			0.521969083021311	BRD-A24191444
		1980.8384101817946	TGFBR1_WT.1			0.6213721708252193	BRD-K01095011			0.525507969298293	BRD-K67680372
		1985.9843834405312	REL_WT.1			0.6224172006950606	BRD-A68723818			0.5285057161020155	BRD-K64402243
		1989.7563409844445	YAP1_WT.2			0.6314000996942387	BRD-K91336023			0.5306938487872795	BRD-A34788695
		2006.9602153423814	STK11_WT.1			0.6315518945815785	BRD-K55044200			0.5350382476738084	BRD-A41301928
		2014.3441415889286	TRAF2_WT			0.6320125680076807	BRD-K72259270			0.5384148248620368	BRD-K06024458
		2042.480506747801	DLL1_WT			0.6333690796428832	BRD-K59753853			0.5413775061691207	BRD-K28115081
		2047.7365626705841	ATF4_WT.1			0.6377592449537794	BRD-K54790157			0.5437329058189082	BRD-K35498378
		2057.4744473941887	BMP2_WT			0.6390200322507172	BRD-K71133585			0.5467494126926523	BRD-A78877355
		2075.8496794778516	TCF4_WT.2			0.6405611247249374	BRD-K17016787			0.5490530487373866	BRD-A64125466
		2076.0605601523416	MLST8_WT			0.6437942891340155	BRD-A41519720			0.5498317978076392	BRD-A31575449
		2087.765788724298	TP53_WT.1			0.6438954914894464	BRD-K81839095			0.5509284583010337	BRD-A30590053
		2097.8513488560934	BRAF_WT.1			0.6461062608877103	BRD-A49358627			0.5535876713193383	BRD-K48692744
		2129.410020947699	KRAS_WT.1			0.6485767134188124	BRD-A41145729			0.5550136010567817	BRD-A30717181
		2141.514383296283	SDHA_WT			0.6493388111444001	BRD-K88789588			0.5561860087610355	BRD-K85883481
		2147.369682444573	STK3_WT.1			0.6540779615407455	BRD-K79711234			0.5573873936452887	BRD-K35629949
		2148.359181298248	AKT1S1_WT.1			0.6544332087263389	BRD-K28936863			0.5586195261809642	BRD-K52512893
		2173.2494227239945	ATF4_WT.2			0.6576746144811514	BRD-K12568846			0.5608520565318721	BRD-A80017228
		2173.9242047515977	EIF4EBP1_WT			0.6599364131660604	BRD-K87991767			0.5654781351483001	BRD-K91243525
		2177.622853341244	RELB_WT			0.6629598640230551	BRD-K75844781			0.5656849743324527	BRD-K06159959
		2209.6341965885717	MAP2K3_WT			0.6678715273695807	BRD-K51671335			0.5682432087850846	BRD-K89375097
		2236.4298487668334	AKT1S1_WT.2			0.6681721251766123	BRD-A16332958			0.5720530457807612	BRD-K74141488
		2268.0174307554867	WWTR1_WT			0.6696805033528109	BRD-A94543220			0.5729040737995205	BRD-K14993104
		2276.4880695565007	BRAF_WT.2			0.670866046958855	BRD-K55529781			0.573039398293091	BRD-K07325606
		2292.4744364877984	TCF4_WT.1			0.6719994047007904	BRD-K38197229			0.5738930366618171	BRD-K50214219
		2385.753453832142	AKT3_WT.2			0.6778821684107295	BRD-K95309561			0.5762761995988284	BRD-A19053259
		2488.4911420079566	RHOA_WT			0.6828223158115311	BRD-K46937689			0.5813876375544813	BRD-A36066264
		2547.7460599311926	PRKCE_WT.1			0.6843437638023355	BRD-K42596464			0.5817226579753065	BRD-K11742128
		2547.9714540615696	GLI1_WT			0.6849127489561244	BRD-K61269089			0.5821035982970595	BRD-K05434375
		2601.876625707285	GSK3B_WT.1			0.6858711089569789	BRD-A47494775			0.582610650222669	BRD-K53545112
		2777.217741001177	MAP3K2_WT.1			0.6913349158409978	BRD-K91315211			0.5840309028594394	BRD-A07780951
		3156.4061151531946	RAF1_WT.2			0.6984069861899143	BRD-A31521121			0.5853235461471463	BRD-K69032158
		3223.9361982546	BCL2L11_WT			0.701710970784669	BRD-A02176148			0.5895532665052455	BRD-A07440155
		3285.2803022618136	CSNK1E_WT.2			0.7051559613583869	BRD-K64994968			0.5930020440954171	BRD-A41112154
		3363.1006076394847	CDC42_WT			0.7062214625560912	BRD-A39290993			0.5943079707164215	BRD-A26845397
		3451.445338508532	RAF1_WT.1			0.7083938816439059	BRD-K20655524			0.5944717192947179	BRD-A11813248
		3562.8020058432417	PPARGC1A_WT.2			0.7095808432863455	BRD-K53857191			0.5972428903727047	BRD-K26548821
		3606.517380670075	PRKACA_WT.1			0.7108688935437727	BRD-K57033106			0.60103303216349	BRD-A65615053
		3823.604630730398	MAPK1_WT.1			0.7147606800996085	BRD-A69786436			0.6019402242124029	BRD-K06467078
		3832.8952788145466	ELK1_WT			0.7210906341877286	BRD-A70083328			0.6021632887801012	BRD-K47631482
		3908.6346057332416	MAP3K9_WT			0.7232876044505269	BRD-A35989968			0.6038110433129338	BRD-K04704168
		4115.722868151356	CDKN1A_WT			0.7242551461997758	BRD-K55034111			0.6039093625301687	BRD-K55034111
		4996.668870788591	CEBPA_WT.1			0.7258294530371749	BRD-K52721684			0.6063650777462568	BRD-K85090592
		5537.168991792492	SMAD4_WT			0.7263569115608748	BRD-K18550767			0.6124112134877535	BRD-K52219182
		5547.363081097985	PRKACA_WT.2			0.7319690607115141	BRD-K19416115			0.612539052440503	BRD-K93332168
		6134.53106280504	JUN_WT.1			0.7378822306573773	BRD-K19309090			0.6127837780391516	BRD-K32830106
		6154.769773863131	CEBPA_WT.2			0.7445396444882686	BRD-K02404261			0.6134122002080067	BRD-A13946108
		6639.663413092664	JUN_WT.2			0.7486038705767056	BRD-A78877355			0.618611938260694	BRD-K22031190
						0.7519895164802999	BRD-K39965020			0.619208697088441	BRD-A41250306
						0.7535635601133375	BRD-A69777949			0.6201656576777667	BRD-K14200658
						0.7536427909373159	BRD-K13926615			0.6222285362288605	BRD-K28863208
						0.7545405403355054	BRD-K10671814			0.6241533886519129	BRD-A30655177
						0.7547868080352972	BRD-A13946108			0.625367086427247	BRD-K34014345
						0.7580803031914934	BRD-K27351809			0.6268369706957141	BRD-K29178788
						0.7607186383224841	BRD-A97104540			0.6301632885044945	BRD-K72024482
						0.7665810993088239	BRD-K92678294			0.6316496963433905	BRD-A09539288
						0.7674925182629938	BRD-A44008656			0.6329709739211176	BRD-A01636364
						0.7684327868597	BRD-A42167015			0.6355013249729692	BRD-A21723284
						0.7687767286933673	BRD-K37270826			0.6370460031081284	BRD-K65417056
						0.7754612290258244	BRD-A84389633			0.639512840004104	BRD-A39255369
						0.7787582299300786	BRD-A74980173			0.6431654403465666	BRD-K73109821
						0.7789059282995344	BRD-A20239487			0.6433951766019516	BRD-K86434416
						0.7832736228089993	BRD-K94841585			0.644729065486209	BRD-A04706586
						0.7868250485452974	BRD-K47936004			0.6492757030389241	BRD-K86509404
						0.7886580946001603	BRD-A04553218			0.6503917668906969	BRD-K11696279
						0.793903079770568	BRD-K60923938			0.6533977057365655	BRD-K12994359
						0.7973178772728307	BRD-K65639003			0.6535410117491472	BRD-K07507905
						0.8067188402086045	BRD-K58685305			0.655005473140996	BRD-K44876623
						0.8090348713567317	BRD-K18250272			0.6610522920508206	BRD-K71731651
						0.8120587595250954	BRD-A59303141			0.6618295462994576	BRD-K53857191
						0.8155498190143259	BRD-K70246307			0.6648688646375019	BRD-A19195498
						0.8188296586227184	BRD-K02953697			0.6717759103588788	BRD-K51465424
						0.8251550323075179	BRD-A41698174			0.672022109373767	BRD-A41304429
						0.827009535906252	BRD-A22143024			0.672258407987036	BRD-A37776212
						0.8273283727893993	BRD-K41876534			0.6796714741512482	BRD-K71534238
						0.8275239315919299	BRD-K12994359			0.6801377632158668	BRD-K25875056
						0.8282666608242787	BRD-K38055836			0.6813815829065676	BRD-K89402695
						0.8314124703748532	BRD-A84174873			0.6825281159955084	BRD-K66715657
						0.8350207391135438	BRD-K34820100			0.6858606142617558	BRD-K03600606
						0.8366380506649929	BRD-K22193694			0.6860490601975289	BRD-K68095457
						0.8394576825088977	BRD-K83459933			0.6874256180391798	BRD-K32755366
						0.8402688684280146	BRD-K89210380			0.6892897316685359	BRD-K88358234
						0.8410718528794383	BRD-K39915878			0.691851006149986	BRD-K11163873
						0.8433143651174669	BRD-A89672324			0.6919313006389324	BRD-K67445247
						0.8506934101988797	BRD-K62363391			0.6922697533698022	BRD-K10670311
						0.8516373039934351	BRD-K89125793			0.6988646664200066	BRD-K92758126
						0.8562963816984711	BRD-K63630713			0.6998294015103642	BRD-K08640512
						0.8567975031595385	BRD-K47608922			0.7057723904139954	BRD-K13356952
						0.8586512730077249	BRD-K40965114			0.7101762311385601	BRD-K70976396
						0.864618244785448	BRD-K97061094			0.7127303099376558	BRD-K68103045
						0.8671617504802465	BRD-K45401373			0.7144353043220483	BRD-K08806317
						0.8716021626992927	BRD-K53737926			0.71711758000481	BRD-K23583188
						0.8749155469993283	BRD-K99121711			0.717272368970953	BRD-A01593789
						0.8753618508649724	BRD-K16542329			0.7176205091683207	BRD-A64228451
						0.8764683015862378	BRD-K05528470			0.7191072394959008	BRD-K08619574
						0.8772502909747312	BRD-K32755366			0.7191109346758	BRD-K52459643
						0.8796644128307511	BRD-A17453586			0.7225965471007991	BRD-K27871032
						0.8824370156144457	BRD-A90515964			0.7227211772845735	BRD-A56675431
						0.8855097716629257	BRD-A97437073			0.7232618507776288	BRD-K08973992
						0.8892175032569876	BRD-K03981224			0.7261912871526779	BRD-K88809146
						0.8919466754790383	BRD-A44863528			0.7278153039062804	BRD-A36074203
						0.8925299674368364	BRD-A24587114			0.7287731341140513	BRD-K67017579
						0.9103525395771033	BRD-K38347298			0.732697796684151	BRD-K92830582
						0.9108618320147658	BRD-A03216249			0.7330748242843812	BRD-A14574269
						0.9109171721037362	BRD-K26548821			0.7332963807931163	BRD-A06726973
						0.9154393741651206	BRD-K43149758			0.73685243547651	BRD-A38747044
						0.9157234002704575	BRD-A73368467			0.7400989146274276	BRD-A18696154
						0.9182768870418352	BRD-K50398167			0.7426243613013126	BRD-K54759182
						0.9189093618955857	BRD-K06181161			0.7485982957350455	BRD-K92492521
						0.9216485406899038	BRD-A66025870			0.7487607052579358	BRD-K51476772
						0.9349681256326169	BRD-K57569181			0.7500660298438694	BRD-A74980173
						0.939173860855326	BRD-K48168960			0.7505748788046582	BRD-A16694057
						0.9399883409254677	BRD-K02715688			0.7512513379741881	BRD-K24084088
						0.9426155769138225	BRD-A27732521			0.7554271674894393	BRD-K71799949
						0.9496537295598415	BRD-A55756846			0.7560828325327303	BRD-K33453211
						0.9610086377199853	BRD-K53318339			0.7579919300672906	BRD-A39230911
						0.9616932768129199	BRD-K75181824			0.7589742832366895	BRD-K46018455
						0.9627598725201008	BRD-A41301928			0.7600265165220662	BRD-K66782112
						0.9672052773332643	BRD-K06208435			0.7600432340180163	BRD-K54665485
						0.9683152632600034	BRD-K02607075			0.7628372614898725	BRD-A56987319
						0.9712736557320266	BRD-A08187463			0.7660627050077998	BRD-K63430059
						0.9783231721001812	BRD-K53061490			0.7710153869970595	BRD-A91866971
						0.9817934913159612	BRD-K02265150			0.7713396846669973	BRD-A63836183
						0.9943722367207288	BRD-K61271364			0.7732149231932353	BRD-K32412559
						1.0011829358799422	BRD-A33168282			0.7737288994975869	BRD-K88611939
						1.0078008792597468	BRD-K95237249			0.775593948147921	BRD-K52662033
						1.0116707882080074	BRD-K43736954			0.7762276251187026	BRD-A37492983
						1.0165360971233457	BRD-K77554836			0.7767222349836826	BRD-A31159102
						1.0170651981506396	BRD-A97701745			0.7771576914844376	BRD-K49945136
						1.018245680979866	BRD-K11717138			0.7782366612500711	BRD-A42831637
						1.0226243226806504	BRD-K97530723			0.7814815711795682	BRD-K66707493
						1.024639600354173	BRD-K37848908			0.7822592307485661	BRD-K28137194
						1.0251403912837884	BRD-K46556543			0.7857494795762625	BRD-A00993607
						1.0264707752726092	BRD-A07207424			0.7860678296762882	BRD-K71003802
						1.0285919860308348	BRD-A42571354			0.7877761465841963	BRD-K09668667
						1.0295915515209235	BRD-A18620900			0.7894983314744961	BRD-K54094468
						1.0320547512881604	BRD-K40887525			0.7906531832830194	BRD-K89055274
						1.0360326639357516	BRD-A75552914			0.7922081282064908	BRD-A01295252
						1.0365914350260708	BRD-A39230911			0.7923005217855207	BRD-A75850590
						1.0366214474525577	BRD-K89055274			0.7972835236207538	BRD-A80213327
						1.0375429928961846	BRD-K14204120			0.7997170491259612	BRD-A54236247
						1.038861876782787	BRD-K93568044			0.8025564142243828	BRD-K09635134
						1.042742018276424	BRD-A02710418			0.805307120183689	BRD-K34154330
						1.046238766977778	BRD-A26384407			0.8072381385496256	BRD-K65146499
						1.0462642632813148	BRD-K47323024			0.8090902883423815	BRD-K32292990
						1.0491125341145184	BRD-K31611373			0.8095059040545293	BRD-A05186015
						1.0516112703438465	BRD-K19295594			0.8123952394298327	BRD-K97158071
						1.0523675344008916	BRD-A09056319			0.8135056780968483	BRD-A57382968
						1.0603768818090213	BRD-K76205745			0.8149015045163253	BRD-K67102207
						1.0636484623443252	BRD-K07753030			0.8157025489764833	BRD-K94144010
						1.0776606033979093	BRD-A56675431			0.8157797090919562	BRD-A65280694
						1.0778721973404919	BRD-K27499107			0.8178788665253507	BRD-A65051990
						1.0844247081558327	BRD-K24084088			0.8201698332567213	BRD-A69786436
						1.0981325799454063	BRD-A67862938			0.8206540946955081	BRD-A07824748
						1.1005980928820311	BRD-A91452556			0.8211043162383285	BRD-K86600316
						1.1046303095169108	BRD-K99029477			0.8240960587006313	BRD-K05673000
						1.105525852805288	BRD-K97440753			0.8248914520964201	BRD-K24201553
						1.1078625009774237	BRD-K39987650			0.8254679672515465	BRD-K28936863
						1.121322318492695	BRD-K79437791			0.82664184805564	BRD-K29359156
						1.1274764036159037	BRD-A50311610			0.8272600513695421	BRD-K08619838
						1.1285728587073778	BRD-K81029756			0.8282040049422256	BRD-K26573499
						1.138480089093741	BRD-A18043272			0.829461838230559	BRD-K23913458
						1.142364667016943	BRD-K58265391			0.8304955885407246	BRD-K11107424
						1.1457279589103364	BRD-A78322124			0.8317510256523922	BRD-A61856038
						1.146698442565811	BRD-K93754473			0.8378120783793491	BRD-K31054881
						1.1471343666654328	BRD-A62525898			0.8397178255801369	BRD-K50660797
						1.1513828661226349	BRD-A54236247			0.8431170853837134	BRD-K92678294
						1.164934468396933	BRD-K76810206			0.8440842622056297	BRD-A29644307
						1.1649503382569708	BRD-K37846922			0.8466154814271672	BRD-A60197193
						1.1672705004597663	BRD-K47278471			0.8482849360731645	BRD-K86873305
						1.1692304431417937	BRD-K19462402			0.8489669965616307	BRD-K95739795
						1.1701669675929476	BRD-K88568253			0.8498502757511075	BRD-A42759514
						1.1794646811019116	BRD-K84663978			0.8552661975153231	BRD-K96527333
						1.1887719737543327	BRD-K08252256			0.8563801624258507	BRD-K93441486
						1.19055678189123	BRD-K82795137			0.8612683608633424	BRD-A09533288
						1.1907547866794677	BRD-K40530731			0.8617701258632067	BRD-A79226577
						1.1942687531889282	BRD-A05186015			0.8641778369756763	BRD-K07212038
						1.2037752144750096	BRD-K96670504			0.8672358767945499	BRD-A65013509
						1.2048648908396054	BRD-A09539288			0.86754708728931	BRD-A36267905
						1.2129973680857147	BRD-K05653692			0.8712415607113968	BRD-K31987754
						1.2203537448838782	BRD-K00662280			0.8829199740036353	BRD-A22844106
						1.2229519605129855	BRD-A74904029			0.8831066062068312	BRD-A44090213
						1.2241129415088698	BRD-K92758126			0.8849179886538132	BRD-A26384407
						1.2272317086952556	BRD-K85119730			0.8855136649400648	BRD-A41941932
						1.2274930226877172	BRD-K45158365			0.8857790185686839	BRD-K45117373
						1.2310896385731638	BRD-K45479396			0.8882084131766709	BRD-K90976994
						1.2486085910799098	BRD-K45435259			0.8883911145362411	BRD-K05653692
						1.2513796268916413	BRD-K54142781			0.8898443665277762	BRD-A44008656
						1.2513975199619398	BRD-K12260308			0.8918777451075193	BRD-K68341547
						1.2590687718221658	BRD-A74667430			0.892262276465776	BRD-K64157027
						1.2647364178348641	BRD-A79226577			0.8925361031044058	BRD-K94689771
						1.26580280893964	BRD-K82846253			0.8946756863995925	BRD-A38898897
						1.267445158992985	BRD-A36471396			0.8952711142898646	BRD-K31491153
						1.2832598464473346	BRD-K23583188			0.8961790245061595	BRD-A78377521
						1.2885528519632818	BRD-A17846016			0.8968068233476689	BRD-A43849199
						1.2893665606164944	BRD-A50764878			0.9019958249815333	BRD-A92670106
						1.2907019031594475	BRD-K62607865			0.902020671768105	BRD-K63784565
						1.308801054262803	BRD-K10670311			0.9033599344175558	BRD-K06208435
						1.3117102709796786	BRD-K33710385			0.9043976116225684	BRD-K72222507
						1.3179845116817297	BRD-K44273375			0.9093860935845242	BRD-K62363391
						1.335039204114137	BRD-K84175871			0.9136506767373769	BRD-A41145729
						1.3386582759048062	BRD-A07440155			0.9142698843150718	BRD-K80778372
						1.3396278842596057	BRD-K86882815			0.9171713231927924	BRD-A41451487
						1.3488170921817069	BRD-K25394294			0.9172010683624741	BRD-K54771420
						1.3496532351823423	BRD-K31627533			0.9173905586407991	BRD-A17535965
						1.3555529322873312	BRD-A00993607			0.9188252363616635	BRD-K36638830
						1.3664917386223818	BRD-K70301876			0.9206546551311634	BRD-K48300629
						1.3706812538367	BRD-K98769987			0.9224262780118808	BRD-A42628519
						1.3716776822834853	BRD-K01624546			0.924959308358144	BRD-A40639672
						1.3787133818112451	BRD-A92670106			0.9251721345293654	BRD-A39969961
						1.3852134117326866	BRD-K67100011			0.9257983218035163	BRD-A84174873
						1.3906592495191916	BRD-A06935312			0.9260108644469643	BRD-K84266862
						1.396103078726384	BRD-A03932035			0.929432894364868	BRD-K26521938
						1.4023211826503548	BRD-K36116267			0.9308654757127245	BRD-K12102668
						1.4050226670899795	BRD-K46982791			0.9308808163792516	BRD-K95899059
						1.4064619362643345	BRD-A08709697			0.9341138561833047	BRD-A41519720
						1.4075206014821222	BRD-K78692225			0.9342201748070398	BRD-K47192521
						1.4110681646978969	BRD-A90799790			0.9351899895717912	BRD-K02607075
						1.4168356949618668	BRD-K28680267			0.9360961580476151	BRD-K49890030
						1.4254371364328415	BRD-K97158071			0.9364471600888294	BRD-K12244279
						1.428576520907561	BRD-K11399644			0.937215615773798	BRD-K63151507
						1.4309754239426646	BRD-A29426959			0.9388265862864402	BRD-A06935312
						1.4348149447470582	BRD-A37441042			0.9443740811203128	BRD-K97061094
						1.4366863431815218	BRD-A53176877			0.945307088955203	BRD-K63979671
						1.441736622727731	BRD-K50133271			0.9492849984221259	BRD-K81839095
						1.4434989128076843	BRD-A61154809			0.9553733668352515	BRD-A37441042
						1.4500568718766629	BRD-K99586414			0.9559278953785613	BRD-K85119730
						1.4508856394854481	BRD-A29322418			0.9563291311545491	BRD-A64227845
						1.4686849006743237	BRD-A32505112			0.959600967400027	BRD-A85234536
						1.47194608515792	BRD-A48720949			0.960598877967288	BRD-A75478957
						1.472035081209515	BRD-K39188321			0.9658154899115318	BRD-K86882815
						1.4761550792938747	BRD-K58466253			0.9665635727498153	BRD-A17453586
						1.4774702249577532	BRD-K76064317			0.9716293794296891	BRD-K88743730
						1.485697229411152	BRD-A09925278			0.9750003083935737	BRD-A84174393
						1.4857922226168931	BRD-A49906757			0.9753678617401952	BRD-K97752965
						1.4859805533473447	BRD-A53952395			0.9806953370363547	BRD-K02637541
						1.4899385669024148	BRD-K38903228			0.9823991126065169	BRD-K04430056
						1.4964160642159003	BRD-K54759182			0.9959583684717848	BRD-K74112339
						1.5007721965787708	BRD-K46435977			0.996463839497341	BRD-A41722204
						1.504535811951484	BRD-A48237631			1.0043526828841534	BRD-A07207424
						1.506671229089814	BRD-K06902185			1.0071152499740472	BRD-A23034328
						1.5197086998362068	BRD-K43290182			1.011400795846899	BRD-A68929948
						1.5285705253254145	BRD-K59197931			1.0204305738588957	BRD-K56403959
						1.5324328221067884	BRD-K78959463			1.0221605301656198	BRD-A29437505
						1.5337271990010442	BRD-K78643075			1.0222092737468707	BRD-K88568253
						1.5540002509753474	BRD-K15868788			1.030843370074725	BRD-K45435259
						1.5573653972680113	BRD-K73391359			1.031053148098694	BRD-K62056274
						1.5574620424419876	BRD-K29113274			1.0396494479904241	BRD-K72903603
						1.5583366940575032	BRD-K33453211			1.050855457463954	BRD-A51714012
						1.5629423461997034	BRD-A37432947			1.051228530031065	BRD-K49671696
						1.5664065163873275	BRD-K21283037			1.0528127397730012	BRD-K45861246
						1.5764754556356215	BRD-A19661776			1.0544897369030986	BRD-A83855350
						1.582248966301797	BRD-K42142750			1.05523772925218	BRD-K30480208
						1.5948370060532366	BRD-A31159102			1.0554987219366119	BRD-K64670467
						1.5975060001301276	BRD-K07996107			1.0573764087983264	BRD-K70881766
						1.5996420549452306	BRD-K66353228			1.060554165482101	BRD-K51541829
						1.600519267166017	BRD-A89585551			1.0608983932627012	BRD-A09161221
						1.6023273057341882	BRD-K27721098			1.0627442295330067	BRD-K06147391
						1.6110139241684764	BRD-K37688416			1.0629085443241877	BRD-A94669766
						1.6142240784001487	BRD-K63165456			1.0648467314995518	BRD-K35458079
						1.634794150673767	BRD-K06147391			1.0670739453654143	BRD-K15601958
						1.637768478106099	BRD-A97674275			1.0729550362870146	BRD-K13571841
						1.6468674211299124	BRD-K25140590			1.0753333738988033	BRD-A64977602
						1.6488240864809234	BRD-A22380646			1.0773066412391177	BRD-A37432947
						1.6519552224979095	BRD-A65013509			1.0777144634529257	BRD-K25224017
						1.6530215895773015	BRD-A88254928			1.0832629293096416	BRD-A08877921
						1.661834541992332	BRD-A79981887			1.0849821552645986	BRD-A37347161
						1.6659136034118682	BRD-K00184207			1.0884124658814804	BRD-K81876028
						1.665951754564968	BRD-A24228527			1.0884610703527757	BRD-K36927236
						1.6912241082652142	BRD-K30480208			1.0896378324425096	BRD-A57133233
						1.6931539707055712	BRD-K28667196			1.090728017581377	BRD-K72034655
						1.6938107780592744	BRD-K19227686			1.0931577937997385	BRD-K87991767
						1.699501983974732	BRD-K16195444			1.0987470550281466	BRD-K32696739
						1.700145574598808	BRD-A39268308			1.102262124242608	BRD-K54142781
						1.703009145455875	BRD-K32830106			1.1032806951704224	BRD-K03440695
						1.7120092372637594	BRD-K67966701			1.1066268354833388	BRD-K12120659
						1.7142071523317894	BRD-K01648091			1.1130092395348536	BRD-A36318220
						1.7209234041197778	BRD-K77695569			1.1134590812808374	BRD-A83695761
						1.7410219491379917	BRD-K45071273			1.1143293614245988	BRD-K33710385
						1.7415687793272103	BRD-K19554809			1.1226510593112904	BRD-K83302049
						1.7456620508834386	BRD-A35623999			1.1232017664323888	BRD-K92731339
						1.7871740179351279	BRD-K27450477			1.1248034520051267	BRD-A43671941
						1.7918067919036236	BRD-A72988804			1.1264664422755406	BRD-A87719232
						1.7956552469949092	BRD-K57886322			1.126545627663012	BRD-K64044582
						1.7959640487607416	BRD-K51465424			1.1271572914332955	BRD-K93568044
						1.798547031973903	BRD-A92439610			1.1309333610839005	BRD-K46435977
						1.7999339651709183	BRD-K82236179			1.131611377514195	BRD-A01787639
						1.8012710242044394	BRD-K61951118			1.1333654669064994	BRD-K74195153
						1.8057289417698588	BRD-A06726973			1.1338133740881304	BRD-A02176148
						1.8117558151745936	BRD-A59215453			1.1372420410631732	BRD-A62505706
						1.8226953442468652	BRD-A41304429			1.1375241919698427	BRD-K63913457
						1.826959119429678	BRD-K05395900			1.1406810480569518	BRD-A84389091
						1.833142397688889	BRD-K77925998			1.1430030234963677	BRD-K22969690
						1.8439788592227586	BRD-A78295502			1.1443700210119216	BRD-K96670504
						1.848601314855884	BRD-K36377456			1.1475435241492729	BRD-K96119599
						1.856082405962057	BRD-K17565903			1.147841813181292	BRD-A62021152
						1.8592779000719355	BRD-A48430263			1.1482300572440882	BRD-K28806945
						1.8618511191652791	BRD-K33583600			1.1490026042937056	BRD-K82561139
						1.8658380855352095	BRD-K88871508			1.1498704704010168	BRD-K90027355
						1.884811449232092	BRD-A77291778			1.1547288995708658	BRD-A17428743
						1.8865110402771574	BRD-K66874953			1.1555458185863423	BRD-K14221570
						1.8934171064086192	BRD-K27710560			1.1565137675664958	BRD-K13994703
						1.8976544783276492	BRD-K49671696			1.1565298154117878	BRD-K87696786
						1.900828154759383	BRD-K13261168			1.1571648810382558	BRD-K04010869
						1.9025175150473708	BRD-K78010432			1.1583304078490233	BRD-A91699651
						1.9055137231897419	BRD-K59983611			1.1624715736275384	BRD-K85871428
						1.914339374724335	BRD-A32673558			1.16409997351189	BRD-A43150328
						1.923127328253655	BRD-K17294426			1.1652969421208086	BRD-A00520476
						1.9416668928799592	BRD-K09859624			1.1691384684535664	BRD-A68281735
						1.9486455041655937	BRD-A55272860			1.1695101438574214	BRD-K55191674
						1.9494212169137677	BRD-A29731977			1.1703298144352599	BRD-K36965586
						1.9501263558563746	BRD-K28307902			1.170990710182853	BRD-A20348246
						1.951132449716948	BRD-K39356024			1.1755726440790601	BRD-K88849294
						1.9553954640195765	BRD-K09963420			1.1771658206586046	BRD-A23683907
						1.9600426077388604	BRD-K07220430			1.1782403421332774	BRD-K06753942
						1.984797413429821	BRD-K63089472			1.1785149673997195	BRD-A39268308
						1.9884240146713519	BRD-K25224017			1.190457370903046	BRD-K14888893
						2.000094141038942	BRD-A75817871			1.19094132374979	BRD-K53318339
						2.0075207778126147	BRD-A54490543			1.191999477337049	BRD-A70083328
						2.012022391958391	BRD-K46137903			1.2013040817799294	BRD-K64994968
						2.012099343822025	BRD-K29133151			1.203727478846087	BRD-A20239487
						2.0141692697673927	BRD-K74212935			1.2088209935072856	BRD-A35033682
						2.017329740014017	BRD-A49046702			1.2127993879501353	BRD-A62428732
						2.019239137092939	BRD-A22684332			1.2151625956689907	BRD-A53952395
						2.037687348941638	BRD-A38076815			1.2158980719561154	BRD-K25394294
						2.0400742381280716	BRD-K46317332			1.2175650801519704	BRD-K52721684
						2.041405382090524	BRD-K71799949			1.2206175771711294	BRD-K49657628
						2.052159061845763	BRD-K92588747			1.2210050019588534	BRD-K70281171
						2.079445054555224	BRD-K01663662			1.2222845714504942	BRD-A01078468
						2.0801594409582607	BRD-K82103381			1.2252281149190896	BRD-K34608650
						2.0871252718327407	BRD-A93424738			1.2307804645295444	BRD-K30990140
						2.087879451349301	BRD-A92537424			1.2310176912575608	BRD-K96271548
						2.0886398883060293	BRD-K37289225			1.231383841314269	BRD-K50495309
						2.0925543146427437	BRD-A87719232			1.235527088870167	BRD-K47639036
						2.0935500354016328	BRD-A11605036			1.2408066840657979	BRD-K63516691
						2.0942453174292366	BRD-K19111024			1.2429125920724164	BRD-K14965640
						2.0955550940026284	BRD-K21733600			1.2445847924805553	BRD-K94887716
						2.1071220784231883	BRD-K55250441			1.2459815065486142	BRD-K11158509
						2.1187499562141356	BRD-K38775274			1.2469849538703195	BRD-K36021395
						2.129621041528521	BRD-A10420615			1.2511021102420905	BRD-A62057054
						2.1302468521015236	BRD-K93201660			1.2531717218615075	BRD-A63667919
						2.1379238462170296	BRD-K25741894			1.2543316684863421	BRD-K82846253
						2.1482058814051914	BRD-K82562631			1.2545243916208382	BRD-K20655524
						2.155022364873055	BRD-K72903603			1.25776927336924	BRD-K88366685
						2.1595824096435328	BRD-K51751936			1.2599255874866058	BRD-K23566484
						2.1617361342904093	BRD-K09416995			1.2622093686410172	BRD-K67783091
						2.1761980210484846	BRD-K56800335			1.2668844431306852	BRD-K47328134
						2.179996648698096	BRD-A80151636			1.2675567620874597	BRD-K45158365
						2.181719080244145	BRD-K94144010			1.2678298841178246	BRD-K03670461
						2.1912376901307677	BRD-K47639036			1.2682690994388088	BRD-K73196317
						2.1972902871437148	BRD-K78838262			1.2689964549325672	BRD-K57304726
						2.205986221153714	BRD-A61221616			1.2733320850643384	BRD-K83023055
						2.209205746678993	BRD-K15567136			1.2738603603818235	BRD-K02275692
						2.2125299010572594	BRD-K35586044			1.276559432342826	BRD-K46862739
						2.217998362593514	BRD-K93332168			1.2779303325379627	BRD-K46137903
						2.2190523091130023	BRD-K44067360			1.280215249884326	BRD-K95851186
						2.2329150628253926	BRD-K71726959			1.2829397016481425	BRD-K63165456
						2.2554425874299473	BRD-A65449987			1.2845517823975787	BRD-K53878242
						2.2580292141516254	BRD-K36927236			1.2851190658855625	BRD-A43974499
						2.2588088244229163	BRD-A25234499			1.2885408981534683	BRD-K43860855
						2.2593935884465703	BRD-K41713976			1.2891038236472065	BRD-A32949107
						2.2633080977105924	BRD-A97730597			1.2987463231132228	BRD-A29426959
						2.274928893877193	BRD-A55579717			1.3002100181647143	BRD-A37704979
						2.276058051872706	BRD-K92778217			1.3009565409922623	BRD-K63089472
						2.277990876340317	BRD-K61496577			1.3022876951281888	BRD-A14566392
						2.280340390950058	BRD-A27887842			1.3072939303597815	BRD-K15196155
						2.2904984410854765	BRD-A62071884			1.3083153159672434	BRD-A16332958
						2.2922326255495062	BRD-A83937277			1.3090864349334441	BRD-A34751532
						2.2965203880361624	BRD-K90524085			1.309624642209908	BRD-A55272860
						2.3042079701112033	BRD-A71157293			1.3118683430403113	BRD-K45542189
						2.3061442245577686	BRD-K64746805			1.316960182503028	BRD-K62206109
						2.3076156050718337	BRD-K65417056			1.3193907264981903	BRD-A41833852
						2.3091723789749086	BRD-A15297126			1.3232844835703859	BRD-A63894585
						2.3143930563370256	BRD-K50859149			1.327376979749215	BRD-A71774530
						2.3148353654139933	BRD-K14536225			1.3280150643995512	BRD-K07220430
						2.3286988924691356	BRD-A09062839			1.3336606992627758	BRD-K36009368
						2.3321969582296647	BRD-A66199457			1.3369761912935865	BRD-K29668683
						2.3337796519191043	BRD-A99402294			1.3381749434434915	BRD-K82562631
						2.341517714805427	BRD-K13544237			1.3400926912278932	BRD-A87479750
						2.3528030989971045	BRD-K68332390			1.343169082843962	BRD-K34170797
						2.356570598574141	BRD-A17655518			1.3451768348814082	BRD-K90574421
						2.3571277038349585	BRD-K78294846			1.3467301981528823	BRD-A92161634
						2.3590682355494423	BRD-A43999749			1.3495843926307622	BRD-A11605036
						2.3638731020030943	BRD-A52922642			1.3498445358582976	BRD-K30197592
						2.3726920170054098	BRD-K47192521			1.3513724287647688	BRD-K93280214
						2.3803976325546867	BRD-A20348246			1.3579224348587067	BRD-K81729199
						2.386372311837589	BRD-K16551401			1.3584697592499948	BRD-K66404838
						2.387244823266069	BRD-K00673382			1.3602827740067913	BRD-K75641298
						2.387918503289362	BRD-A05457250			1.3632222668110847	BRD-K82823076
						2.3891000050650746	BRD-K73642618			1.3666359973547115	BRD-K57545991
						2.399716293830637	BRD-K27737647			1.3671426675018301	BRD-K96720755
						2.413666526240685	BRD-K01244426			1.370856594308636	BRD-A83937277
						2.4153673787588983	BRD-A22305049			1.37132731638876	BRD-K44899736
						2.4171483530659224	BRD-K81144366			1.3759341824378404	BRD-K57718010
						2.421359160701021	BRD-K97181089			1.3831307702544708	BRD-K16444452
						2.4249704007613753	BRD-K97521363			1.3848969796503101	BRD-A43940795
						2.4258308096202494	BRD-A41995253			1.3861600892685924	BRD-A61154809
						2.426543916927728	BRD-K12219985			1.396062966541118	BRD-K36862742
						2.4270259652433284	BRD-K88405679			1.3987913940668828	BRD-A89672324
						2.435751076149903	BRD-A78303415			1.3997351051140117	BRD-A04322457
						2.4378304674363322	BRD-A90131694			1.4012080347933231	BRD-A09349126
						2.4507107904503407	BRD-A88548664			1.4091669902355632	BRD-K15957397
						2.452285594272367	BRD-K47631482			1.411945128374446	BRD-K46424862
						2.4816662224072936	BRD-A51829654			1.416103685093365	BRD-A53576514
						2.4850259490869404	BRD-K25650355			1.4164166173576542	BRD-A66563878
						2.485680678738225	BRD-A41451487			1.4172597464500012	BRD-K70246307
						2.4946599927090145	BRD-A46393198			1.41972242636654	BRD-K03067624
						2.4997287995382838	BRD-A17462676			1.4208057271699874	BRD-K63945320
						2.503469404358687	BRD-K64044582			1.4213395560518707	BRD-K47693913
						2.5123237517770924	BRD-K89272762			1.4230351112120962	BRD-K97530723
						2.5300763607569086	BRD-K40901640			1.4247956886833237	BRD-A26032986
						2.546854724416815	BRD-K37694030			1.4269768817945734	BRD-A09828896
						2.565685897139341	BRD-A55962179			1.4340265263741954	BRD-K29582677
						2.596102585795866	BRD-K20338176			1.4361975932325644	BRD-K23541596
						2.6222795798371266	BRD-K79092138			1.438576552290687	BRD-K04046242
						2.6319255346955144	BRD-K55567017			1.4424323412678397	BRD-K83597974
						2.6392504115012576	BRD-K11742128			1.4459544907274005	BRD-K96402602
						2.651971579578448	BRD-A01787639			1.4486233046439911	BRD-A92826379
						2.6544621186817485	BRD-K04185004			1.4528793587663793	BRD-K75615183
						2.657475428118377	BRD-K91301684			1.4567414287542295	BRD-K84175871
						2.6680616775006065	BRD-K47328134			1.4570761482250831	BRD-A50311610
						2.6938821596133495	BRD-K55424922			1.4592063962653743	BRD-K45401373
						2.702170507668558	BRD-K68402494			1.459667859708462	BRD-K48168960
						2.7215616790160415	BRD-K49061529			1.4607701302509175	BRD-K06221026
						2.7240587057447376	BRD-A36217750			1.462534210592215	BRD-K11717138
						2.7297397974789597	BRD-A69636825			1.4666526084493077	BRD-K61269089
						2.757945639477091	BRD-A17819071			1.4713579713967055	BRD-K89272762
						2.759016923175894	BRD-K41996876			1.4829525235890846	BRD-K92726801
						2.759480539478028	BRD-A71816415			1.4859604489963634	BRD-A78295502
						2.762755638700847	BRD-K28542495			1.4893762108439073	BRD-A90515964
						2.7708468934155697	BRD-K62310379			1.4948320705534879	BRD-K63874012
						2.7851351874625547	BRD-A62428732			1.49554784806635	BRD-A11609859
						2.785573649427009	BRD-K30421593			1.498319189201211	BRD-K37447567
						2.825100275853455	BRD-K93080877			1.4997880863448134	BRD-K82795137
						2.8312924675571227	BRD-K80946661			1.5011609852660586	BRD-K18816859
						2.853160173002833	BRD-A01636364			1.5128859532555452	BRD-K33864865
						2.8570847943617013	BRD-A47513740			1.5138309275242126	BRD-K73323637
						2.857605477986728	BRD-K44876623			1.5205395711047969	BRD-K46469693
						2.865361051826899	BRD-A44966919			1.528066052333038	BRD-K92778217
						2.875230026966648	BRD-K68336408			1.5337739450940233	BRD-K31792052
						2.885263847873074	BRD-K35240538			1.536555788897407	BRD-K02404261
						2.886953770059625	BRD-K99946902			1.5396939104828875	BRD-K53263234
						2.9284370399995088	BRD-A15909516			1.5423722677198204	BRD-K95763993
						2.9324173071757915	BRD-A50684349			1.5434689071922976	BRD-A82656074
						2.934631063212427	BRD-K58736316			1.5445763996358284	BRD-K05977355
						2.9491641617355393	BRD-K42348709			1.5464775296701705	BRD-A78942461
						2.950512706257296	BRD-A33280134			1.5512452072951415	BRD-K37289225
						2.9549779965905305	BRD-K36862742			1.5532289971285367	BRD-A29289453
						2.9704226507884166	BRD-K92000912			1.5549355804197815	BRD-A81615860
						2.975449488584013	BRD-A72483914			1.5556129308182267	BRD-K88405679
						2.975850372529883	BRD-K55468218			1.5574033203454318	BRD-K49577446
						2.9807140775297447	BRD-K60770992			1.5578519739924657	BRD-A42571354
						2.9908096023057693	BRD-A75172220			1.5578763871452226	BRD-K24396733
						2.991905850340281	BRD-A94669766			1.5582333865083218	BRD-K70241288
						3.0010240047479053	BRD-A50157456			1.559722139198267	BRD-K83637872
						3.014428031018851	BRD-K12102668			1.5649625482206604	BRD-A09056319
						3.0170844195057223	BRD-K48722258			1.5651514370106696	BRD-K04185004
						3.040352109072722	BRD-K60640630			1.5734693738810277	BRD-A42167015
						3.050175070907128	BRD-K01868942			1.5772620907378763	BRD-K64862097
						3.058259197276832	BRD-K45861246			1.583047889694459	BRD-A92585442
						3.06250283470436	BRD-K85383046			1.584690391656134	BRD-K43736954
						3.0750328056888545	BRD-K13819402			1.5911226993753242	BRD-K53123955
						3.0791501728422066	BRD-A30655177			1.5984137500967344	BRD-K75181824
						3.0821208440674965	BRD-K08273968			1.6074574114876863	BRD-A63546914
						3.1002627884720817	BRD-K88849294			1.6084038565645082	BRD-K23704908
						3.101555310148167	BRD-K62456038			1.610068120844727	BRD-K57179821
						3.116081323051586	BRD-K36638830			1.619017694920602	BRD-K45330754
						3.1316115049204583	BRD-K34776109			1.6205258431820806	BRD-A50684349
						3.1317993582722887	BRD-K30197592			1.6249221009961747	BRD-K96263742
						3.138907471451142	BRD-K79759585			1.625004340762234	BRD-K61951118
						3.1729293616858665	BRD-A49765801			1.6287335098186138	BRD-K22193694
						3.175139359768281	BRD-K64862097			1.6317808161177594	BRD-K97118047
						3.1849294031473585	BRD-K55930204			1.6338083779057848	BRD-A68039575
						3.184955873864613	BRD-K08556791			1.640476064717033	BRD-K10843433
						3.189427704890185	BRD-K59851896			1.6445257701661422	BRD-A66435872
						3.1989843861104363	BRD-K01815685			1.6487145251651096	BRD-K45479396
						3.2018754878416824	BRD-K92049597			1.6530537373191112	BRD-K54704028
						3.205639644717923	BRD-K28183345			1.6557962057329092	BRD-A31800922
						3.212141597030784	BRD-K11196887			1.6578809599803075	BRD-K20152659
						3.213840283439487	BRD-K92731339			1.6596883931228734	BRD-K16664969
						3.2356673816519765	BRD-K52662033			1.6608699556115956	BRD-K02581333
						3.2435461356756354	BRD-K69195780			1.6654380639188255	BRD-K70778732
						3.2567564329526184	BRD-A01643550			1.6660710228338333	BRD-A03623303
						3.268737931036132	BRD-K54094468			1.666385461724595	BRD-K31699485
						3.2788057407725506	BRD-K54411430			1.667542991003383	BRD-K55748775
						3.2884756098860395	BRD-A13133631			1.6677352494351265	BRD-A09094913
						3.290516546810346	BRD-K35531059			1.6722817558025425	BRD-A70268693
						3.3085935821023527	BRD-K33211335			1.6724808649431306	BRD-K26373640
						3.315954380007951	BRD-A70514680			1.6732349879546153	BRD-K55529781
						3.3223108431465347	BRD-K73107279			1.678179579623762	BRD-A73859745
						3.325024547590297	BRD-A36010170			1.6814534694541448	BRD-A36471396
						3.3463536766496893	BRD-K35960502			1.6854291742081193	BRD-K29673530
						3.3801217975780795	BRD-K62609077			1.6870609452627667	BRD-K97810537
						3.391928481544564	BRD-K05236810			1.6877868011765529	BRD-K61177364
						3.403812832713695	BRD-K38305202			1.6900879343933939	BRD-K24240364
						3.404632830927854	BRD-A68039575			1.6908160319290246	BRD-K66874953
						3.4138185293480903	BRD-A22081593			1.6929741508322789	BRD-A23072235
						3.426123124292743	BRD-K71799778			1.693080215706651	BRD-K13642330
						3.448262916124713	BRD-A21858158			1.6965989923938498	BRD-A85137183
						3.4674426289890503	BRD-A10715913			1.6978772993960523	BRD-K54708045
						3.485505290266096	BRD-K54330070			1.705374675199988	BRD-K61271364
						3.4876525687965887	BRD-K70881766			1.7134266708343826	BRD-A50675702
						3.505227378465978	BRD-A37817666			1.7145451732197508	BRD-K46211610
						3.527669493526343	BRD-K78815826			1.7174372452113689	BRD-K54529596
						3.5763092254752404	BRD-A22769835			1.7258437261208905	BRD-K04976539
						3.576389721270737	BRD-A01078468			1.7266664923233714	BRD-A50764878
						3.5777568951853596	BRD-A39747742			1.7271639374262535	BRD-A43930669
						3.594030450297254	BRD-A18917088			1.7367834612628366	BRD-A94709349
						3.6008399599954695	BRD-K72166146			1.74178500585751	BRD-A02759312
						3.618095456767722	BRD-K43966364			1.742832064068009	BRD-K35240538
						3.6211328866429398	BRD-A26095496			1.749137252247515	BRD-K45296539
						3.636321118389688	BRD-K27130738			1.749968962377018	BRD-K57569181
						3.6405582094120774	BRD-K72034655			1.7571297942277508	BRD-K51671335
						3.643864985221632	BRD-K65667145			1.7579807694200473	BRD-K34092021
						3.66223908146183	BRD-A75726477			1.7589576150962385	BRD-K94379058
						3.673626278717557	BRD-K38436528			1.7600136617290536	BRD-K89152108
						3.680062118515507	BRD-K82561139			1.7607607648196633	BRD-K21520694
						3.6824316960133348	BRD-A22032524			1.7640682803418686	BRD-K01095011
						3.6950975018936045	BRD-A07824748			1.764395506791406	BRD-A01320529
						3.7082042036945664	BRD-A63894585			1.7652200762679795	BRD-K71726959
						3.7101123316923807	BRD-A65767837			1.7656338744420643	BRD-K59273480
						3.7260246161541715	BRD-K08973992			1.7679279559500212	BRD-K70330367
						3.727638124320186	BRD-K46068882			1.7705718093722829	BRD-K49519092
						3.7449257844979313	BRD-K00824317			1.7722945817472342	BRD-A06390036
						3.7645871991832855	BRD-A11776908			1.7742960810429753	BRD-K71499074
						3.777038079044813	BRD-K15715913			1.774314766158536	BRD-K83459933
						3.7858617946905686	BRD-A59174698			1.7764220239687478	BRD-K75089421
						3.8087749899168757	BRD-K75958195			1.7827851480543833	BRD-A61392169
						3.808861122443191	BRD-K56596464			1.78870546542513	BRD-K71266197
						3.8182214215849033	BRD-K19360254			1.8022666841853592	BRD-K09778810
						3.8267615211746184	BRD-K17378184			1.8053050738776968	BRD-A93255169
						3.8337777429114084	BRD-K70778732			1.8174638779984258	BRD-K33211335
						3.843429419204604	BRD-K55191674			1.8257576772490518	BRD-K56115039
						3.852377052671825	BRD-A67479912			1.8261437810282288	BRD-K68332390
						3.8580106187440606	BRD-A39415247			1.8385481178673708	BRD-A90799790
						3.888318198025481	BRD-A49734948			1.8392193812006725	BRD-A98702003
						3.8964760683620776	BRD-A23072235			1.839870550167432	BRD-K62310379
						3.897991431968366	BRD-A13650332			1.8445142108293346	BRD-K14807180
						3.91547510981182	BRD-A95513702			1.8479979500476373	BRD-K22861715
						3.9322593811725444	BRD-A49172652			1.8526794073852582	BRD-A84389633
						3.9702307231695926	BRD-A80017228			1.8574307152080156	BRD-K38347298
						3.974866316637405	BRD-K20620780			1.8651449078187585	BRD-K37688416
						3.9787784067862297	BRD-K97799481			1.866500417272308	BRD-K14536225
						4.008960064636499	BRD-A07952294			1.8681242653022123	BRD-K01663662
						4.019950556424883	BRD-A99177642			1.870749586223673	BRD-K82103381
						4.028172105018012	BRD-K95603879			1.8713568530487348	BRD-K82484965
						4.062372756109811	BRD-A95869247			1.8720449242835757	BRD-K97181089
						4.074742842842177	BRD-K16474819			1.8735334765185234	BRD-K97799481
						4.094861847415586	BRD-K60174629			1.8759307628394655	BRD-A58048407
						4.098780788169915	BRD-K29950728			1.876831579399221	BRD-K97564742
						4.1030852803142155	BRD-A09472452			1.8801132414153805	BRD-K57926513
						4.159200786033379	BRD-K97688263			1.8828766331303821	BRD-K81272440
						4.170433231184658	BRD-K68620903			1.890298970329607	BRD-K73589401
						4.189510326115918	BRD-K57432881			1.8925935020670035	BRD-K82255054
						4.192534594555815	BRD-K05901394			1.8946405138246563	BRD-K93325701
						4.20741030160019	BRD-K17674993			1.8949181631591405	BRD-A44133049
						4.21491695712168	BRD-K91263825			1.899568220693675	BRD-K97354755
						4.22739521563837	BRD-K60184833			1.9033210582774598	BRD-A47494775
						4.244350142597216	BRD-A09533288			1.9035054280207238	BRD-K38323065
						4.2562040237589995	BRD-K38251852			1.9056063472676406	BRD-K49481516
						4.266584244167357	BRD-K14496212			1.9067243832101406	BRD-K57222227
						4.275423286054325	BRD-A22844106			1.9102102803459307	BRD-K49049886
						4.2877527618837625	BRD-K93441486			1.9107911786294092	BRD-K54790157
						4.301838078067238	BRD-K98039984			1.9126486301940855	BRD-K37792168
						4.309655735257261	BRD-K44849676			1.9153160659583373	BRD-K05464208
						4.318358577975712	BRD-K10042277			1.9157859902662326	BRD-A88282067
						4.3450418959097625	BRD-A80594172			1.9194284862161277	BRD-K52397688
						4.370632814351183	BRD-K34685430			1.9202798309591365	BRD-K50422030
						4.383237171403486	BRD-K86873305			1.9232203805025894	BRD-K59037100
						4.390527443305541	BRD-K83597974			1.9240989886187139	BRD-K90789829
						4.400856253511536	BRD-A33711280			1.9249239557310394	BRD-K23922020
						4.407393157738044	BRD-K82865713			1.9260512906960299	BRD-K28578425
						4.415837316157848	BRD-A43882281			1.927528716171806	BRD-K71430621
						4.422835912955673	BRD-K11756522			1.9311004884750576	BRD-K96144918
						4.4675495472895	BRD-K94887716			1.9348890909049743	BRD-K55567017
						4.501766824932118	BRD-K04010869			1.9434569801056076	BRD-K27499107
						4.530586943412438	BRD-K81272440			1.9493682301672663	BRD-K80353807
						4.540977792293748	BRD-K40227168			1.953893973880367	BRD-K75478907
						4.545304133651669	BRD-K28761891			1.9593614401330453	BRD-A03216249
						4.598766039359963	BRD-K26862302			1.9610289957120293	BRD-K34685430
						4.600819574898868	BRD-K07208025			1.969346311778734	BRD-K41445866
						4.627152665252015	BRD-A12016240			1.9783593742584098	BRD-K16551401
						4.670401749642271	BRD-A93000692			1.983630356458583	BRD-K22385716
						4.6768671692402055	BRD-A04438777			1.988327990184211	BRD-K81709173
						4.706716613666786	BRD-K86204871			1.9901256994658123	BRD-K73789395
						4.713932969837881	BRD-K88809146			1.997554364059867	BRD-K95202259
						4.71634638028734	BRD-K29582677			2.001539786438826	BRD-K76775527
						4.753684120226081	BRD-A36066264			2.0034091352002896	BRD-K33818169
						4.767757190868915	BRD-K81709173			2.004794714639713	BRD-K01244426
						4.77168595630417	BRD-A41941932			2.0050880868428695	BRD-K86204871
						4.775526684414267	BRD-A19195498			2.0072110338571854	BRD-K54411430
						4.783889153842616	BRD-K73789395			2.0084896492331197	BRD-A53077924
						4.79837130918075	BRD-K47105409			2.008802425823769	BRD-K53737926
						4.810094578559071	BRD-A26711594			2.0098824937139925	BRD-K26429091
						4.8546349319095565	BRD-A42628519			2.011039225111551	BRD-K67261995
						4.86075599051329	BRD-K82577285			2.0119346681428545	BRD-A04438777
						5.010759433546525	BRD-K43797669			2.0120644588010568	BRD-A07875874
						5.022683096806313	BRD-K18059238			2.012958416151986	BRD-K09471561
						5.0751114491807705	BRD-A11813248			2.017043386261783	BRD-K64755930
						5.101716548080523	BRD-A34255068			2.0184636872834223	BRD-K85383046
						5.110890061354379	BRD-A71774530			2.0187323868260814	BRD-A02006392
						5.137182632591875	BRD-A95939040			2.0233742321332597	BRD-K03384561
						5.164363338048315	BRD-K97309399			2.0254386496237404	BRD-A65440446
						5.173453103164117	BRD-K07572174			2.026820222714125	BRD-K37848908
						5.1747809838988985	BRD-A28856712			2.0272910024218525	BRD-A42346008
						5.191388187408422	BRD-K58220566			2.0377786584674427	BRD-A88254928
						5.209099630897762	BRD-K00603606			2.0426456865799	BRD-K19533706
						5.2125998688785025	BRD-K88090157			2.0434955241572053	BRD-A52922642
						5.24161029525733	BRD-K09497549			2.0447691412624613	BRD-A94543220
						5.2515011287767575	BRD-A50675702			2.051189021733985	BRD-K42679050
						5.252440094721368	BRD-K37682401			2.056269162664012	BRD-A50157456
						5.280194881290341	BRD-A16665823			2.0564188799297667	BRD-K02283807
						5.283783704218029	BRD-K34154330			2.060758568551434	BRD-K16195444
						5.3381765142556565	BRD-K54529596			2.06450348323148	BRD-K95992530
						5.339381168086699	BRD-K42095107			2.074290461993492	BRD-K80946661
						5.359943198475921	BRD-K61250553			2.077205796338835	BRD-A39747742
						5.373536785547605	BRD-K10065684			2.0858487121787097	BRD-A90311807
						5.419426726925224	BRD-A43671941			2.0864885082134257	BRD-K46678324
						5.461030130991527	BRD-K60038276			2.0889561948913653	BRD-K60060639
						5.527140297138627	BRD-K01824921			2.091422089646335	BRD-K52989797
						5.571445215227682	BRD-K85242180			2.0920460954527194	BRD-K18757346
						5.605725430435458	BRD-K74141488			2.095106601033106	BRD-K81225797
						5.61328653020868	BRD-K87156652			2.0967245500512255	BRD-K98174813
						5.618946576481471	BRD-K97746869			2.1017079620024193	BRD-A44448661
						5.645135612376218	BRD-A23226398			2.103750479866648	BRD-K79145749
						5.724544070444607	BRD-K31491153			2.103751015185515	BRD-K56047318
						5.757706588531191	BRD-A10977446			2.1049237812142847	BRD-K04414442
						5.764468805585577	BRD-K29359156			2.106315191865417	BRD-K07691486
						5.766540925807494	BRD-K28806945			2.1072989661666135	BRD-K97746869
						5.801858662195874	BRD-K22969690			2.1160105729109704	BRD-K38197229
						5.805958921782151	BRD-K10995081			2.1164296635231548	BRD-K57033106
						5.84047578164881	BRD-K73999723			2.119161503164264	BRD-A88548664
						5.987930303280793	BRD-K62929068			2.119980101513249	BRD-A94624445
						5.996024373056562	BRD-K59256312			2.127455236846573	BRD-A45543382
						6.014680091804709	BRD-A51820102			2.1344460792689333	BRD-K49448285
						6.021505401664427	BRD-A20126139			2.1346694955724304	BRD-K03015355
						6.087879255916706	BRD-A37959677			2.1473068759018217	BRD-K55424922
						6.127602116928607	BRD-A43974575			2.155869760090852	BRD-A49734948
						6.135728637800539	BRD-K32821942			2.1590340618887938	BRD-K55454768
						6.142724440634078	BRD-K57546357			2.161473844410125	BRD-K59331372
						6.1907368646795975	BRD-K34415467			2.164065338791832	BRD-K76587808
						6.2275841332089	BRD-K08832567			2.1709189854420545	BRD-K41337261
						6.231731663348377	BRD-K02292852			2.1742693641346764	BRD-K32526544
						6.454651458846726	BRD-K93258693			2.1748453232021174	BRD-K14282469
						6.541531261609531	BRD-K59574735			2.175568083095335	BRD-K80396088
						6.545014640676978	BRD-K05181463			2.1766046067105775	BRD-K28761384
						6.549142122417882	BRD-A65076780			2.1771063626887246	BRD-K18574842
						6.565638718529335	BRD-A38350138			2.1832578358831753	BRD-K74212935
						6.622547177295052	BRD-K33204703			2.1886318580695785	BRD-K93188295
						6.669690659346554	BRD-K28143534			2.1996706024524215	BRD-K72676686
						6.729132451789992	BRD-A95445494			2.2001996367769268	BRD-K28680267
						6.780521757612232	BRD-K97564742			2.2010551459228402	BRD-K05181463
						6.782591505015179	BRD-A85587465			2.201512558061285	BRD-A48809242
						6.796501739896032	BRD-K33396764			2.2075140274137888	BRD-A82590476
						6.892312955197883	BRD-K63750851			2.2082636948440113	BRD-A02713983
						6.896057788377804	BRD-K30296925			2.2106167327877695	BRD-K13819402
						6.914859461940118	BRD-K06854232			2.2118040121787508	BRD-K19554809
						6.961785842283068	BRD-K09635134			2.2168981982992495	BRD-K69556541
						7.08144002634122	BRD-K76304753			2.21731487908252	BRD-K16508793
						7.098840029822488	BRD-A58048407			2.2506243172774276	BRD-K16977723
						7.132284020741814	BRD-K49071277			2.2510833649787174	BRD-A54490543
						7.144719300118094	BRD-K35189033			2.256077765323611	BRD-K63630713
						7.191820939245582	BRD-A29289453			2.2596447198903773	BRD-K63792901
						7.1970451260070565	BRD-A09467419			2.266175671415078	BRD-K40905133
						7.228139489856895	BRD-K66404838			2.269022271711551	BRD-K21450440
						7.371733887235147	BRD-K46211610			2.2711930955983086	BRD-A49370193
						7.40048397287156	BRD-K73109821			2.2736085541479927	BRD-K05901394
						7.427360973253189	BRD-K59058766			2.277257951489398	BRD-A54845972
						7.518137025776805	BRD-K20742498			2.282970442568949	BRD-K01555864
						7.552808900845219	BRD-K47635719			2.2862303597494766	BRD-K74913225
						7.590359497097938	BRD-A02759312			2.287097371307664	BRD-K31633810
						7.685920223307787	BRD-K59284035			2.2924984801478265	BRD-K60511616
						7.716250330198287	BRD-K37249724			2.2992760599058033	BRD-K38055836
						7.783739994712626	BRD-K21350491			2.3017313494485387	BRD-A47598013
						7.93544974241445	BRD-A92651262			2.302043251451322	BRD-K38251852
						8.008471807062836	BRD-K90333595			2.302234669219943	BRD-K31627533
						8.066982193583295	BRD-K03319035			2.302591123734518	BRD-K80451230
						8.303558121160666	BRD-K23913458			2.3039016913265358	BRD-K51751936
						8.395083483948632	BRD-K75615183			2.3140069808398986	BRD-K66093087
						8.580502764455328	BRD-K49685476			2.3258928746159393	BRD-K86958018
						8.69360805085936	BRD-K38003476			2.3267973129027295	BRD-K98157055
						8.711454611541	BRD-K54210043			2.3292722343869627	BRD-A65076780
						8.996395045446542	BRD-A01295252			2.3295701507612367	BRD-K68190965
						9.141534009760626	BRD-K89046952			2.3302396341526768	BRD-K60174629
						9.260109711800911	BRD-K08619574			2.3309824095063445	BRD-K76810206
						9.495028624034859	BRD-A43940795			2.3337205110153225	BRD-A03816571
						9.886951944551432	BRD-K80396088			2.3341943023890996	BRD-A95207036
						9.931421787891342	BRD-A07932845			2.3359963091195057	BRD-K47635719
						10.157710812822835	BRD-K14796088			2.337393795934026	BRD-A59303141
						10.263897223649113	BRD-K43860855			2.347292639815767	BRD-K07888196
						10.28326500333616	BRD-A14395271			2.3478954423208096	BRD-A02710418
						10.697501349149746	BRD-K34092021			2.350075690116971	BRD-A54029483
						10.91921190109225	BRD-K59273480			2.3550525823766044	BRD-K15519488
						10.977807222234883	BRD-K32584078			2.358446241206898	BRD-K34995470
						11.217829728798643	BRD-K00141480			2.3664484745089736	BRD-K38003476
						11.28872289634193	BRD-K58938839			2.378453978416177	BRD-K36864847
						11.373637095722694	BRD-K67298865			2.3791848009135608	BRD-K58930050
						11.558658300520918	BRD-A30815329			2.390726666239155	BRD-K15868788
						11.596454922537006	BRD-K02637541			2.3921738692230132	BRD-K36116267
						11.623735524022324	BRD-K88429204			2.3994974036296153	BRD-K46766488
						11.663130230069	BRD-K67783091			2.400507219934206	BRD-A95445494
						11.710432864892582	BRD-K40905133			2.4009998034640905	BRD-K94270326
						11.76198777441263	BRD-K62996583			2.4031971303495823	BRD-K41406082
						11.766426998571076	BRD-K09668667			2.405201911115551	BRD-K89274813
						11.819108525625818	BRD-A99571536			2.4095445298918396	BRD-K30421593
						11.874707800465359	BRD-K35458079			2.4161849421007355	BRD-K12184470
						11.97202550447138	BRD-K27305650			2.4308590851562037	BRD-K41996876
						12.025312660778486	BRD-A82396632			2.4328685589421846	BRD-A83431637
						12.18373797927265	BRD-K76805682			2.434779083865369	BRD-K82731415
						12.35636115732594	BRD-A95096829			2.4351695341336503	BRD-K50417881
						12.551201551727395	BRD-A96897502			2.4581172012186823	BRD-K41524689
						12.679829551237546	BRD-K47693913			2.4646421781472694	BRD-A10977446
						13.208668534576447	BRD-K13533483			2.466260571273378	BRD-K49061529
						13.305362390685781	BRD-K10870738			2.4684077260334494	BRD-K20141153
						13.352379813236734	BRD-K24396733			2.4689187440876634	BRD-K45033733
						13.763871536836183	BRD-K70487031			2.4731542298754983	BRD-K57886322
						14.032456935232895	BRD-K47598052			2.4763810972811666	BRD-K25433859
						14.639239914335688	BRD-K84421793			2.4771224030090235	BRD-K59058766
						14.751286557450918	BRD-K14282469			2.4771553291633888	BRD-K10042277
						15.622989346274963	BRD-K09778810			2.484423201175721	BRD-K52620403
						15.648517253973488	BRD-K50891186			2.4919099530978346	BRD-K10705233
						16.127446327788782	BRD-K42635745			2.495178145374466	BRD-A66927094
						16.226824308423545	BRD-K41707108			2.4955579240572137	BRD-A48300215
						16.288484632245325	BRD-K92123432			2.495676371257937	BRD-K52930707
						16.436081170141716	BRD-K59469039			2.4967615834177286	BRD-A00267231
						16.510596138270092	BRD-K99792991			2.4983812786447057	BRD-K85242180
						16.639379596736124	BRD-K40919711			2.5112328124267793	BRD-A09062839
						16.69622702103278	BRD-K55127134			2.514542111100356	BRD-K15933101
						16.720979709831358	BRD-K80738081			2.5156890243687107	BRD-K36258877
						16.791567876825255	BRD-K43245338			2.5178076932363003	BRD-A49906757
						16.8981536397878	BRD-K50417881			2.529111443932232	BRD-A06352418
						16.918374221439333	BRD-K94689771			2.532079393676439	BRD-A55756846
						17.117070172663528	BRD-K46441700			2.5359561877005556	BRD-K18799075
						17.251783111881068	BRD-K50406511			2.539844428666143	BRD-K15588452
						17.59702031098714	BRD-K18787491			2.5413825983780893	BRD-A07952294
						17.998893669958274	BRD-A69815203			2.5441294915998607	BRD-K10870738
						18.09299917972862	BRD-A06352418			2.5545054009288624	BRD-K27316855
						18.498379077565733	BRD-K87827419			2.557550605851406	BRD-K96809896
						18.636307098402217	BRD-K75089421			2.5719380900224227	BRD-A15530910
						18.670737079610248	BRD-K30240666			2.5832591291495777	BRD-K55930204
						18.796858034483762	BRD-K98763141			2.58709309281126	BRD-K90333595
						18.821266655421923	BRD-K18910433			2.597316924491731	BRD-A49358627
						18.95906770232385	BRD-K81473089			2.6040294732794718	BRD-K28667196
						19.862295078834226	BRD-A55393291			2.6046130658412956	BRD-K76872913
						19.907027918299928	BRD-K12906962			2.608986441262065	BRD-K43797669
						19.968546473128796	BRD-K66808046			2.61727022998977	BRD-A98725278
						20.323286770295926	BRD-A81177136			2.619022722590934	BRD-K32584078
						20.46977319751021	BRD-K19352500			2.6238391311909286	BRD-K73991644
						21.155212734015304	BRD-A33447119			2.624513954311951	BRD-K68264559
						21.316295537849243	BRD-K60932973			2.6320015854859253	BRD-K10176267
						21.673667016001843	BRD-K54771420			2.6332155725607906	BRD-A51410489
						21.77280637930204	BRD-K15519488			2.634381275065353	BRD-K74430258
						21.928370869286265	BRD-K75641298			2.6373202716324746	BRD-K88544581
						22.208458247733986	BRD-K14821540			2.637329368462427	BRD-K38436528
						22.362671120396108	BRD-K50214219			2.637420860288937	BRD-K44067360
						22.86914044201113	BRD-A45889380			2.6398509708980673	BRD-K59332007
						23.387675870706694	BRD-K32501161			2.6413911057634056	BRD-K23623876
						24.13101183392685	BRD-A02367930			2.6421032053556406	BRD-K84663978
						24.32215444775325	BRD-K85307935			2.649940081163786	BRD-K41707108
						24.798943485576636	BRD-A02006392			2.6566794597560714	BRD-K18550767
						25.635419833708184	BRD-A64553394			2.6584170974946653	BRD-K11399644
						25.88438887256835	BRD-A65280694			2.6615302564788568	BRD-K61496577
						26.401179070087863	BRD-K24616672			2.665479958010029	BRD-K40965114
						27.206214169733094	BRD-A24191444			2.6685800185353963	BRD-K65285700
						28.030780659705428	BRD-A04668240			2.673753353561654	BRD-K39987650
						28.372355828813863	BRD-K65814004			2.6751624753023338	BRD-A83326220
						28.480594718344655	BRD-K88743730			2.677146035504656	BRD-K16542329
						28.876773012159454	BRD-K21680192			2.6814387156055917	BRD-K21733600
						29.379847603362965	BRD-K52075040			2.6838662263067072	BRD-K80334323
						29.80545351880488	BRD-K85985071			2.688659251310917	BRD-A55369275
						30.552982511468517	BRD-K13211965			2.689430522861431	BRD-K11298197
						32.77128723251934	BRD-K52989797			2.6918351369639706	BRD-K08998509
						34.440444222314845	BRD-K79501723			2.6944660758665675	BRD-A55393291
						36.12205516600804	BRD-K37798499			2.698565788229447	BRD-A47633927
						36.35749512037652	BRD-K50135270			2.699389509478362	BRD-A52588987
						37.582145847154905	BRD-A64485570			2.7020597072352803	BRD-A99411506
						38.45410406943394	BRD-K94512704			2.705517981822029	BRD-A81866333
						40.99163581317909	BRD-K32744045			2.706176003023399	BRD-A77349281
						41.79277002623775	BRD-K78599730			2.707579409467648	BRD-A95096829
						44.2669158956041	BRD-K32828673			2.710944721711008	BRD-A44551378
						44.939025391058614	BRD-K02764365			2.715118978597732	BRD-K80639402
						45.52410279508911	BRD-A56020723			2.7252776377290777	BRD-K76617868
						45.60189863212255	BRD-A26334849			2.727123456777935	BRD-K98039984
						46.53670244530413	BRD-K97399794			2.72950328032958	BRD-K83063356
						46.87365021476927	BRD-K56699285			2.743879676579845	BRD-A80594172
						46.91255950364211	BRD-K06543683			2.744020625747473	BRD-A55913614
						47.18524969164425	BRD-A18579359			2.744550983141165	BRD-K86301799
						47.878220845170524	BRD-A55946879			2.7537992218743983	BRD-K01624546
						48.1953725943338	BRD-K31342827			2.7546047437737307	BRD-K01902415
						48.51015421544733	BRD-K08078237			2.7563710174582035	BRD-K20714604
						49.27428556816167	BRD-K24132293			2.7611649793892417	BRD-K97509413
						49.40913196379204	BRD-K74148702			2.7616853709757825	BRD-K19462402
						50.44864086364551	BRD-K80334323			2.763898973099162	BRD-K15086322
						51.85121566309846	BRD-A29082194			2.766869245407608	BRD-K37682401
						52.159483336265936	BRD-K79131256			2.7707444027231976	BRD-K70487031
						52.39439479234095	BRD-K02407574			2.7722410129923505	BRD-K62607865
						55.279230726246006	BRD-A72703248			2.7794716030688416	BRD-A70514680
						56.75180982178205	BRD-A40787240			2.801094175257006	BRD-K20995441
						56.839249688720734	BRD-K52075715			2.8029962052871342	BRD-K35430135
						58.91859801243528	BRD-K51318897			2.8126044682682028	BRD-K42221274
						60.07504860139455	BRD-A35588707			2.8190401546956227	BRD-K58466253
						65.60178496813761	BRD-K00259736			2.824674236046843	BRD-K09497549
						67.03096162387801	BRD-K36055864			2.825711109140786	BRD-K62929068
						68.91554066700068	BRD-K77947974			2.826257415696017	BRD-K66206289
						70.3598438165803	BRD-K62008436			2.8293639382614915	BRD-A42553870
						71.89402089223402	BRD-K77987382			2.8375286314153123	BRD-K08996725
						72.07353174012482	BRD-K94325918			2.8424517979581587	BRD-A25775766
						77.78546591437214	BRD-A17535965			2.8487120881891577	BRD-K41567364
[truncated: 585 more rows]

## Sheet: Figure 3c
Figure 3c			mAP
[truncated: 17 more rows]

[truncated: 5 more sheets: Figure 4, Figure 5a, Figure 6a, Figure 6b, Figure 6c]
